# Supplementary material for: Gamete binning: chromosome-level and haplotype-resolved genome assembly enabled by high-throughput single-cell sequencing of gamete genomes
Source: Genome Biol. 2020 Dec 29;21:306. doi: 10.1186/s13059-020-02235-5 (PMC7771071; doi:10.1186/s13059-020-02235-5)
Supplement: Supplementary file 2 — Additional file 2: Table S1. Structural variation and synteny between Currot- and Orange Red-haplotype genome assemblies. Table S2: Haplotype-specific genes in Currot versus Orange Red haplotype. Table S3: Haplotype-specific genes in Orange Red versus Currot haplotype. Table S4: 2236 crossovers found in 369 nuclei (Currot-haplotype genome coordinate). [file 13059_2020_2235_MOESM2_ESM.xlsx]

## Sheet: Table_S1.SV_of_Currot_OrangeRed
Table S1. Structural variation and synteny between Currot- and Orange Red-haplotype genome assemblies
Currot-hap-Chr	Start	End	OrangeRed-hap-Chr	Start	End	SV-Type
CUR1G	22127	300809	ORA1G	3075141	3341660	INVTR
CUR1G	137380	137833	ORA2G	18983267	18983719	INVDP
CUR1G	137657	140615	ORA8G	2573375	2575971	INVDP			Counts of SVs
CUR1G	144309	147652	ORA1G	41932424	41935778	INVDP			SV-Type	Specific Count	General Count
CUR1G	281071	281600	ORA3G	6310445	6310974	INVDP			TRANS	645	1.132
CUR1G	293551	295503	ORA8G	16493755	16495680	INVDP			INVTR	487
CUR1G	308573	476216	ORA1G	1	166213	SYN			INVDP	1030	2.477
CUR1G	365895	371103	ORA7G	2834722	2840001	DUP			DUP	1.447
CUR1G	421701	427991	ORA1G	2342944	2348977	INVDP			INV	23	23
CUR1G	480443	480914	ORA2G	18417988	18418457	TRANS			Note: TRANS - translocation, INVTR: inverted translocation, INVDP: inverted duplication, DUP: duplication, INV: inversion
CUR1G	481500	593305	ORA1G	171119	273299	SYN
CUR1G	593381	594458	ORA1G	273420	274469	TRANS
CUR1G	596261	601354	ORA1G	274471	279550	TRANS
CUR1G	618352	718756	ORA1G	4524535	4622453	INVTR
CUR1G	693824	694276	ORA3G	6333988	6334438	DUP
CUR1G	697807	699067	ORA7G	11762594	11763850	DUP
CUR1G	719149	733464	ORA1G	840651	855023	TRANS
CUR1G	721249	722517	ORA1G	820852	822120	DUP
CUR1G	721498	722413	ORA1G	789855	790952	DUP
CUR1G	722623	736785	ORA1G	822223	836141	TRANS
CUR1G	722856	731719	ORA1G	791397	800548	DUP
CUR1G	729187	733458	ORA1G	838091	842792	DUP
CUR1G	740102	746665	ORA1G	3371296	3377856	INVTR
CUR1G	749284	785979	ORA1G	503900	540516	INVTR
CUR1G	786105	986346	ORA1G	279794	503739	INV
CUR1G	987381	990088	ORA1G	598082	600816	SYN
CUR1G	990206	998227	ORA1G	622423	632496	SYN
CUR1G	1012978	1081700	ORA1G	667230	745689	SYN
CUR1G	1081700	1112363	ORA1G	750748	782830	SYN
CUR1G	1111140	1113515	ORA3G	1421572	1423943	DUP
CUR1G	1113526	1116258	ORA1G	43705936	43708673	TRANS
CUR1G	1116259	1305140	ORA1G	862646	1055467	SYN
CUR1G	1305148	1305467	ORA1G	1060474	1060793	SYN
CUR1G	1305491	1306504	ORA1G	16952477	16953490	INVTR
CUR1G	1314464	1457985	ORA1G	1061026	1209304	SYN
CUR1G	1325565	1326116	ORA5G	16814940	16815489	INVDP
CUR1G	1465423	1499654	ORA1G	1221563	1250279	SYN
CUR1G	1501571	1502608	ORA2G	2070922	2071961	INVTR
CUR1G	1507494	1512278	ORA3G	10351437	10356223	TRANS
CUR1G	1507511	1507865	ORA3G	10360347	10360701	DUP
CUR1G	1508847	1512967	ORA3G	10356224	10360346	INVDP
CUR1G	1516396	1623044	ORA1G	1266303	1372126	SYN
CUR1G	1630529	1635105	ORA1G	1377675	1382245	SYN
CUR1G	1633989	1638388	ORA1G	1372362	1376721	DUP
CUR1G	1635205	1800742	ORA1G	1382329	1546579	SYN
CUR1G	1801009	1854132	ORA1G	1548133	1601026	SYN
CUR1G	1854173	1855760	ORA1G	1601114	1602700	TRANS
CUR1G	1855845	1863785	ORA1G	1607743	1615703	TRANS
CUR1G	1864839	1867588	ORA1G	1616772	1619671	TRANS
CUR1G	1870233	1874612	ORA1G	2181401	2185648	INVTR
CUR1G	1886061	1946677	ORA1G	1850181	1881094	TRANS
CUR1G	1901623	1902375	ORA1G	2186629	2187381	INVDP
CUR1G	1919379	1925165	ORA4G	24447922	24453721	DUP
CUR1G	1919417	1929723	ORA4G	10662213	10672321	DUP
CUR1G	1922995	1925038	ORA3G	9599229	9601222	INVDP
CUR1G	1975283	1976439	ORA4G	11670501	11671653	INVTR
CUR1G	2029042	2030449	ORA1G	1887987	1889402	INVTR
CUR1G	2033833	2036154	ORA1G	1881486	1883793	INVTR
CUR1G	2049730	2051496	ORA1G	1845393	1847153	INVTR
CUR1G	2054636	2057992	ORA1G	1837194	1840590	INVTR
CUR1G	2058288	2223962	ORA1G	1669606	1835579	INV
CUR1G	2229033	2234662	ORA1G	14364451	14370140	INVDP
CUR1G	2229033	2250890	ORA1G	2002133	2024057	TRANS
CUR1G	2251036	2256529	ORA1G	2024345	2031230	SYN
CUR1G	2257290	2358749	ORA1G	2045410	2132169	SYN
CUR1G	2320844	2321662	ORA1G	2132784	2133583	DUP
CUR1G	2358938	2472410	ORA1G	2365973	2490100	TRANS
CUR1G	2428850	2429711	ORA1G	44411068	44411855	DUP
CUR1G	2476133	2480003	ORA1G	2188454	2192324	TRANS
CUR1G	2482808	2504578	ORA1G	2141585	2162931	SYN
CUR1G	2483195	2487436	ORA1G	2163127	2167368	DUP
CUR1G	2484747	2490726	ORA5G	10264680	10270650	DUP
CUR1G	2504987	2580531	ORA1G	1890669	1966223	INVTR
CUR1G	2530188	2534306	ORA1G	12213133	12217372	INVDP
CUR1G	2626090	2674134	ORA1G	1625565	1669615	TRANS
CUR1G	2630897	2632018	ORA3G	21505730	21506840	DUP
CUR1G	2631589	2632017	ORA3G	21505244	21505672	INVDP
CUR1G	2674134	2692997	ORA8G	6379912	6399194	INVDP
CUR1G	2697496	2817789	ORA1G	2204496	2342212	SYN
CUR1G	2818499	2825665	ORA1G	3060896	3068066	TRANS
CUR1G	2840647	2845209	ORA3G	25415314	25420363	TRANS
CUR1G	2841860	2846895	ORA1G	5777733	5782736	TRANS
CUR1G	2841998	2847503	ORA2G	10699460	10705884	INVDP
CUR1G	2868739	2875831	ORA1G	3379225	3393870	TRANS
CUR1G	2875832	2876498	ORA1G	3377893	3378565	TRANS
CUR1G	2876552	2897089	ORA1G	3351677	3370733	TRANS
CUR1G	2890511	2890852	ORA1G	550120	550461	DUP
CUR1G	2892466	2897089	ORA1G	552295	555834	DUP
CUR1G	2893124	2894039	ORA4G	17211709	17212616	INVDP
CUR1G	2903596	3030240	ORA1G	2490098	2618177	SYN
CUR1G	3026546	3034601	ORA1G	2637222	2645181	DUP
CUR1G	3030303	3034601	ORA1G	2618251	2622596	SYN
CUR1G	3035275	3043527	ORA1G	2645889	2654043	SYN
CUR1G	3035275	3050685	ORA1G	2623310	2637220	TRANS
CUR1G	3043527	3045145	ORA7G	6765014	6766592	DUP
CUR1G	3045146	3075649	ORA1G	2654036	2684197	SYN
CUR1G	3076373	3079059	ORA8G	10360968	10363678	DUP
CUR1G	3083045	3439747	ORA1G	2684190	3055732	SYN
CUR1G	3440382	3811275	ORA1G	3397359	3766769	SYN
CUR1G	3556409	3559306	ORA2G	18421731	18424696	INVDP
CUR1G	3811335	3872386	ORA1G	3769118	3837387	SYN
CUR1G	3872382	3958071	ORA1G	3842078	3923658	SYN
CUR1G	3960327	4077294	ORA1G	3928870	4049572	SYN
CUR1G	4077885	4237679	ORA1G	4050992	4207114	SYN
CUR1G	4269972	4277373	ORA1G	2192324	2199722	TRANS
CUR1G	4283791	4293429	ORA1G	10035886	10045757	INVTR
CUR1G	4293431	4354890	ORA1G	4207517	4262936	SYN
CUR1G	4355087	4553744	ORA1G	4264641	4444788	SYN
CUR1G	4557852	4573601	ORA1G	4465294	4480390	SYN
CUR1G	4563008	4563579	ORA7G	15310680	15311254	DUP
CUR1G	4563600	4566988	ORA1G	4480400	4483107	DUP
CUR1G	4572650	4573334	ORA1G	4483427	4484114	DUP
CUR1G	4573386	4614042	ORA1G	4484174	4525133	SYN
CUR1G	4614802	4616215	ORA1G	3386510	3387912	DUP
CUR1G	4616365	4658074	ORA1G	556157	597592	TRANS
CUR1G	4663358	4671618	ORA1G	4656078	4664322	SYN
CUR1G	4663358	4683253	ORA1G	4622925	4642835	INVDP
CUR1G	4671761	4786887	ORA1G	4664410	4782013	SYN
CUR1G	4789574	5044214	ORA1G	4787252	5035490	SYN
CUR1G	5044538	5135725	ORA1G	5037028	5117174	SYN
CUR1G	5096838	5098229	ORA7G	5221062	5222453	INVDP
CUR1G	5135722	5155563	ORA1G	5118634	5138445	SYN
CUR1G	5154582	5221121	ORA1G	5171016	5237829	SYN
CUR1G	5157827	5160357	ORA1G	5145465	5148022	DUP
CUR1G	5221117	5273078	ORA1G	5238563	5290811	SYN
CUR1G	5288950	5355581	ORA1G	5298645	5364134	SYN
CUR1G	5356579	5356923	ORA1G	5367119	5367463	SYN
CUR1G	5356948	5463133	ORA1G	5369351	5478032	SYN
CUR1G	5457273	5463148	ORA1G	5481641	5487503	DUP
CUR1G	5464510	5629767	ORA1G	5487725	5650864	SYN
CUR1G	5484931	5485625	ORA1G	5480360	5481067	DUP
CUR1G	5636946	5639958	ORA1G	5651854	5654876	SYN
CUR1G	5656297	5656808	ORA1G	6299749	6300274	INVTR
CUR1G	5658978	5675783	ORA1G	5751940	5768657	INVTR
CUR1G	5665294	5672545	ORA1G	5704245	5711557	INV
CUR1G	5680381	5687009	ORA1G	5712286	5718945	SYN
CUR1G	5689331	5694477	ORA1G	5784340	5789078	TRANS
CUR1G	5694640	5717830	ORA1G	5718947	5741897	SYN
CUR1G	5697153	5702885	ORA1G	5746731	5752437	DUP
CUR1G	5709734	5710397	ORA1G	5651138	5651841	INVDP
CUR1G	5727320	5736088	ORA1G	5763745	5772509	SYN
CUR1G	5730077	5732224	ORA1G	6293888	6296044	DUP
CUR1G	5744261	5746752	ORA1G	5790080	5792536	SYN
CUR1G	5746068	5749757	ORA1G	5742386	5746301	INVTR
CUR1G	5750645	5907790	ORA1G	5796460	5950874	SYN
CUR1G	5907790	5911319	ORA3G	5168322	5171809	TRANS
CUR1G	5911351	5950639	ORA1G	5950899	5993989	SYN
CUR1G	5950865	5952499	ORA5G	10152746	10154380	INVTR
CUR1G	5955412	6052408	ORA1G	5994293	6092347	SYN
CUR1G	5991191	5992497	ORA1G	24873958	24875262	DUP
CUR1G	6052431	6137051	ORA1G	6093347	6190982	SYN
CUR1G	6137417	6147627	ORA1G	6192125	6202253	SYN
CUR1G	6147873	6155091	ORA1G	6213057	6219703	SYN
CUR1G	6154078	6185334	ORA1G	6241486	6274581	SYN
CUR1G	6154101	6155245	ORA1G	6231000	6232147	DUP
CUR1G	6211823	6221767	ORA1G	6283882	6293892	SYN
CUR1G	6230860	6238332	ORA1G	6720636	6728105	INVTR
CUR1G	6239470	6634863	ORA1G	6324756	6720624	INV
CUR1G	6560461	6564929	ORA2G	23620654	23625167	INVDP
CUR1G	6634973	6647920	ORA1G	6311431	6324472	INVTR
CUR1G	6647914	6666959	ORA1G	7003399	7024143	SYN
CUR1G	6666865	6674437	ORA1G	7030194	7037892	SYN
CUR1G	6674600	6676372	ORA1G	7038068	7039840	TRANS
CUR1G	6678038	6685048	ORA1G	6988169	6995165	INVTR
CUR1G	6686029	7152692	ORA1G	7049788	7520885	INV
CUR1G	7143698	7152692	ORA2G	11124509	11133344	INVDP
CUR1G	7150791	7161371	ORA7G	7138465	7149012	INVTR
CUR1G	7164821	7172524	ORA1G	7519075	7526771	TRANS
CUR1G	7172675	7178140	ORA1G	7526972	7533109	SYN
CUR1G	7178334	7185716	ORA3G	6207983	6212697	DUP
CUR1G	7178663	7185716	ORA1G	17642697	17647083	INVTR
CUR1G	7188229	7205928	ORA1G	7537510	7554021	SYN
CUR1G	7205925	7268630	ORA1G	7558481	7601503	SYN
CUR1G	7216785	7217070	ORA7G	5490571	5490856	INVDP
CUR1G	7268817	7278461	ORA1G	7602998	7611549	SYN
CUR1G	7278498	7288350	ORA1G	7612535	7617319	SYN
CUR1G	7288348	7386981	ORA1G	7618807	7709973	SYN
CUR1G	7384625	7385856	ORA1G	7715186	7716417	DUP
CUR1G	7386266	7387962	ORA1G	7716697	7718338	SYN
CUR1G	7387611	7389281	ORA1G	7709988	7711656	DUP
CUR1G	7388073	7452822	ORA1G	7718434	7774721	SYN
CUR1G	7443003	7444137	ORA3G	19741729	19742836	DUP
CUR1G	7453222	7478515	ORA1G	7836600	7851673	TRANS
CUR1G	7456125	7460369	ORA1G	10008627	10013058	INVDP
CUR1G	7456785	7461372	ORA1G	7774733	7779446	SYN
CUR1G	7461239	7489919	ORA1G	7792991	7820626	SYN
CUR1G	7461373	7470998	ORA4G	9420436	9430109	DUP
CUR1G	7461842	7471150	ORA5G	7770955	7780276	INVDP
CUR1G	7468940	7470998	ORA3G	21092013	21094078	INVDP
CUR1G	7489963	7500993	ORA1G	7825454	7836555	SYN
CUR1G	7496931	7498791	ORA1G	6985615	6987473	DUP
CUR1G	7501363	7506079	ORA1G	7820614	7825480	TRANS
CUR1G	7519415	7533769	ORA3G	17160493	17174816	TRANS
CUR1G	7519447	7522757	ORA7G	11106449	11109780	DUP
CUR1G	7520850	7533769	ORA4G	11757793	11770675	INVDP
CUR1G	7530023	7533769	ORA7G	11114706	11118456	DUP
CUR1G	7549202	7787877	ORA1G	6728341	6979696	TRANS
CUR1G	7715350	7715709	ORA3G	17305681	17306041	INVDP
CUR1G	7715359	7715709	ORA3G	17306535	17306886	INVDP
CUR1G	7801330	7847359	ORA1G	7852063	7878372	SYN
CUR1G	7847359	7848751	ORA1G	3767280	3768676	TRANS
CUR1G	7859483	8114931	ORA1G	7878367	8135836	SYN
CUR1G	8115155	8137665	ORA1G	8137508	8160117	SYN
CUR1G	8137875	8141373	ORA1G	8162915	8166446	SYN
CUR1G	8150191	8214378	ORA1G	8178408	8241059	SYN
CUR1G	8217772	8942421	ORA1G	8326903	9034824	SYN
CUR1G	8500408	8502233	ORA6G	9965508	9967394	DUP
CUR1G	8545063	8545766	ORA2G	13461818	13462549	DUP
CUR1G	8545214	8545905	ORA2G	17356090	17356769	DUP
CUR1G	8785447	8789481	ORA6G	10731832	10735729	INVDP
CUR1G	9013431	9014059	ORA1G	9092184	9092812	TRANS
CUR1G	9014960	9025233	ORA4G	11181001	11191402	INVTR
CUR1G	9039087	9068659	ORA1G	9041533	9070824	SYN
CUR1G	9072524	9082768	ORA1G	9095380	9105618	SYN
CUR1G	9083112	9084159	ORA4G	11145147	11146195	INVTR
CUR1G	9084319	9391759	ORA1G	9105813	9406159	SYN
CUR1G	9239513	9241207	ORA7G	3920361	3922056	DUP
CUR1G	9240372	9241303	ORA7G	3481993	3482922	INVDP
CUR1G	9392822	9393553	ORA2G	18213673	18214403	TRANS
CUR1G	9398660	9418456	ORA1G	9411701	9431212	SYN
CUR1G	9415648	9418441	ORA1G	9431968	9434708	DUP
CUR1G	9419599	9609728	ORA1G	9435104	9624487	SYN
CUR1G	9611232	9634611	ORA1G	15869413	15892870	TRANS
CUR1G	9617521	9617963	ORA1G	21314439	21314879	INVDP
CUR1G	9617969	9621354	ORA1G	21310954	21314419	INVDP
CUR1G	9620544	9621884	ORA1G	16475509	16476833	INVDP
CUR1G	9627697	9635002	ORA3G	10577915	10585212	TRANS
CUR1G	9632069	9632611	ORA1G	16861191	16861732	INVDP
CUR1G	9632069	9632611	ORA2G	2265109	2265651	DUP
CUR1G	9635128	9649694	ORA1G	9622332	9636900	SYN
CUR1G	9648145	9743671	ORA1G	9638319	9732021	SYN
CUR1G	9648926	9649692	ORA1G	9636944	9637711	INVDP
CUR1G	9691715	9693258	ORA7G	6987261	6988796	DUP
CUR1G	9692678	9693193	ORA3G	15109118	15109625	DUP
CUR1G	9743721	9856866	ORA1G	9741502	9850303	SYN
CUR1G	9853409	9981428	ORA1G	9858250	9986701	SYN
CUR1G	9988836	9996614	ORA1G	9850309	9858153	TRANS
CUR1G	9992963	9994070	ORA1G	9991400	9992506	SYN
CUR1G	9992965	9994883	ORA7G	7891891	7893624	DUP
CUR1G	9996954	10009977	ORA1G	9995549	10008628	SYN
CUR1G	10009008	10009347	ORA1G	10052756	10053094	DUP
CUR1G	10010952	10021371	ORA1G	7781266	7791641	INVTR
CUR1G	10017625	10018094	ORA1G	10053063	10053529	DUP
CUR1G	10018450	10024053	ORA1G	7778389	7784179	INVTR
CUR1G	10020421	10032167	ORA1G	10023721	10035458	SYN
CUR1G	10031090	10031730	ORA7G	6643709	6644348	DUP
CUR1G	10032182	10043170	ORA1G	10011898	10022688	TRANS
CUR1G	10034832	10043170	ORA1G	10045174	10052907	SYN
CUR1G	10039173	10049652	ORA1G	2349790	2360405	INVTR
CUR1G	10043170	10044371	ORA2G	10063568	10064771	DUP
CUR1G	10050133	10050680	ORA1G	9989933	9990477	TRANS
CUR1G	10058304	10064697	ORA1G	10064901	10071522	TRANS
CUR1G	10067793	10079162	ORA1G	10053559	10064326	SYN
CUR1G	10080283	10338316	ORA1G	10086272	10335756	SYN
CUR1G	10338325	10339547	ORA1G	22622121	22623339	INVDP
CUR1G	10339590	10355486	ORA1G	22606207	22622073	INVDP
CUR1G	10354220	10517798	ORA1G	10337956	10503298	SYN
CUR1G	10522255	10695736	ORA1G	10523561	10694506	SYN
CUR1G	10695736	10699437	ORA8G	3593853	3597566	INVTR
CUR1G	10699442	11035614	ORA1G	10694498	11021150	SYN
CUR1G	11031261	11104513	ORA1G	11787442	11872104	TRANS
CUR1G	11096020	11097457	ORA6G	22455956	22457405	DUP
CUR1G	11097405	11105504	ORA2G	10852088	10860188	DUP
CUR1G	11099022	11104879	ORA4G	16544271	16549956	INVDP
CUR1G	11113067	11118607	ORA1G	12146608	12152152	TRANS
CUR1G	11117596	11118607	ORA1G	25788075	25789086	INVDP
CUR1G	11117596	11119017	ORA1G	14463209	14464692	DUP
CUR1G	11117597	11118559	ORA5G	8483707	8484674	DUP
CUR1G	11117597	11118610	ORA3G	20698925	20699938	INVDP
CUR1G	11132859	11133861	ORA3G	17040388	17041385	TRANS
CUR1G	11152853	11157855	ORA1G	11781524	11786508	INVTR
CUR1G	11152853	11163476	ORA2G	10875217	10886221	DUP
CUR1G	11157870	11161508	ORA2G	10888609	10892275	DUP
CUR1G	11157870	11806346	ORA1G	11125430	11779525	INV
CUR1G	11181688	11183000	ORA6G	13110283	13111597	INVDP
CUR1G	11220892	11232472	ORA3G	11784147	11796470	DUP
CUR1G	11220915	11232472	ORA1G	8166986	8178071	INVDP
CUR1G	11802014	11806346	ORA8G	5031625	5035975	DUP
CUR1G	11806341	11910775	ORA1G	11894670	11998934	SYN
CUR1G	11910769	12059280	ORA1G	11999826	12143387	SYN
CUR1G	12008390	12014723	ORA4G	16946314	16952668	DUP
CUR1G	12075962	12133746	ORA1G	12152546	12198529	SYN
CUR1G	12097014	12097826	ORA4G	11315810	11316617	INVDP
CUR1G	12133316	12134082	ORA1G	12229495	12230261	SYN
CUR1G	12134105	12182207	ORA1G	12231157	12280337	SYN
CUR1G	12182798	12196922	ORA1G	37029446	37043535	DUP
CUR1G	12211942	12283347	ORA1G	12280332	12347449	SYN
CUR1G	12254164	12255089	ORA6G	3787119	3788041	INVDP
CUR1G	12283377	12284233	ORA4G	15510076	15510933	INVDP
CUR1G	12283408	12284073	ORA1G	25412935	25413601	INVTR
CUR1G	12284234	12304105	ORA1G	12347500	12368093	SYN
CUR1G	12313480	12315294	ORA4G	16474085	16475900	INVDP
CUR1G	12313480	12324017	ORA2G	2239948	2250487	DUP
CUR1G	12313480	12324321	ORA5G	10337682	10348518	DUP
CUR1G	12313481	12321466	ORA1G	20104730	20112714	TRANS
CUR1G	12314132	12315294	ORA7G	3844998	3846159	DUP
CUR1G	12321746	12324321	ORA1G	19399317	19401888	DUP
CUR1G	12332581	12373043	ORA1G	11021652	11087527	TRANS
CUR1G	12348867	12349889	ORA6G	22458636	22459659	DUP
CUR1G	12355141	12364166	ORA1G	5677381	5689704	INVDP
CUR1G	12356010	12373043	ORA1G	5671022	5685279	INVDP
CUR1G	12357003	12358784	ORA1G	5702026	5703808	INVDP
CUR1G	12360340	12369432	ORA1G	5693637	5700530	INVDP
CUR1G	12370315	12375940	ORA1G	11109110	11115831	TRANS
CUR1G	12399900	12410129	ORA1G	12744745	12754906	SYN
CUR1G	12401876	12402622	ORA1G	12742618	12743431	DUP
CUR1G	12410121	12486889	ORA1G	12761802	12836212	SYN
CUR1G	12444929	12445842	ORA1G	10515036	10515949	DUP
CUR1G	12461372	12461899	ORA1G	10514417	10514946	DUP
CUR1G	12486881	12663902	ORA1G	12839278	13019797	SYN
CUR1G	12562636	12565861	ORA5G	11165857	11169013	DUP
CUR1G	12566889	12567651	ORA3G	6847774	6848535	DUP
CUR1G	12661973	12721233	ORA1G	13038180	13097610	SYN
CUR1G	12723033	12723866	ORA8G	6755057	6755890	TRANS
CUR1G	12725905	12755632	ORA1G	13099243	13128616	SYN
CUR1G	12755693	12756260	ORA1G	13133948	13134512	SYN
CUR1G	12756947	12774770	ORA1G	14525932	14543739	TRANS
CUR1G	12774783	12786135	ORA1G	14482396	14493401	TRANS
CUR1G	12778394	12781236	ORA1G	13166040	13168864	DUP
CUR1G	12778394	12786135	ORA1G	13192468	13200211	SYN
CUR1G	12783009	12784696	ORA1G	13225742	13227466	DUP
CUR1G	12787213	12796105	ORA1G	21299011	21307914	INVTR
CUR1G	12796106	12860902	ORA1G	16881459	16942093	INVTR
CUR1G	12821869	12822884	ORA4G	14714166	14715170	DUP
CUR1G	12821869	12822885	ORA7G	19664298	19665313	DUP
CUR1G	12871685	12946397	ORA1G	13346858	13410229	SYN
CUR1G	12959408	12964877	ORA1G	13472539	13478456	TRANS
CUR1G	12960709	12974660	ORA1G	13440189	13462296	SYN
CUR1G	12961042	12964406	ORA1G	13478453	13482060	DUP
CUR1G	12961191	12964807	ORA1G	13337495	13341197	DUP
CUR1G	12968634	12974537	ORA1G	13493219	13499071	DUP
CUR1G	12974712	12975669	ORA1G	13462357	13463311	DUP
CUR1G	12974728	12987083	ORA1G	13499266	13511643	SYN
CUR1G	12986633	12993193	ORA1G	13463331	13470812	TRANS
CUR1G	12987914	13062371	ORA1G	13512405	13583746	SYN
CUR1G	12990294	12993023	ORA1G	13434328	13436667	DUP
CUR1G	13013583	13014534	ORA1G	13422316	13423268	DUP
CUR1G	13062363	13119168	ORA1G	13597746	13652229	SYN
CUR1G	13119203	13203999	ORA1G	13663984	13749254	SYN
CUR1G	13131122	13135764	ORA2G	14196231	14200869	INVDP
CUR1G	13192209	13196582	ORA2G	10975603	10979975	DUP
CUR1G	13204018	13216760	ORA1G	6159677	6172450	DUP
CUR1G	13219185	13226149	ORA1G	13749269	13756136	SYN
CUR1G	13226414	13358989	ORA1G	13757050	13878043	SYN
CUR1G	13358986	13416337	ORA1G	13888620	13950796	SYN
CUR1G	13416591	13419449	ORA2G	24915243	24918090	DUP
CUR1G	13416591	13419450	ORA3G	23861096	23863944	TRANS
CUR1G	13419450	13539551	ORA1G	13951041	14039233	SYN
CUR1G	13549208	13550016	ORA3G	11978599	11979369	INVTR
CUR1G	13550048	13668049	ORA1G	13228596	13325763	INVTR
CUR1G	13678015	13867618	ORA1G	14201360	14363439	SYN
CUR1G	13846520	13857725	ORA8G	7416580	7427647	DUP
CUR1G	13877516	13880177	ORA1G	2167370	2170031	TRANS
CUR1G	13883932	13894821	ORA1G	14398456	14409362	SYN
CUR1G	13884106	13887805	ORA1G	1979049	1982575	INVDP
CUR1G	13904539	13915818	ORA1G	2169946	2181227	TRANS
CUR1G	13922469	13947373	ORA1G	13200319	13226419	TRANS
CUR1G	13932173	13934657	ORA1G	13148381	13150899	DUP
CUR1G	13934832	13945468	ORA1G	13151017	13161937	DUP
CUR1G	13959230	13974249	ORA1G	14464702	14479765	SYN
CUR1G	13966390	13968464	ORA1G	16185347	16187371	DUP
CUR1G	13974662	13987410	ORA1G	14493537	14506281	SYN
CUR1G	13976406	13977881	ORA6G	22519397	22520867	DUP
CUR1G	13977087	13980443	ORA3G	11617573	11620919	INVDP
CUR1G	13994174	14197682	ORA1G	18816700	18988543	INVTR
CUR1G	14147442	14165501	ORA5G	12616109	12633278	INVDP
CUR1G	14197689	14268644	ORA1G	14709131	14780755	SYN
CUR1G	14281796	14311516	ORA1G	14807280	14836375	SYN
CUR1G	14312153	14313392	ORA1G	14837796	14839071	SYN
CUR1G	14327009	14975474	ORA1G	14854072	15501418	SYN
CUR1G	14327805	14329230	ORA7G	19959162	19960594	DUP
CUR1G	14327823	14329230	ORA6G	25545344	25546755	INVDP
CUR1G	14627676	14636143	ORA1G	13589278	13597745	INVDP
CUR1G	14662776	14667425	ORA1G	20507555	20511981	INVDP
CUR1G	14682580	14688015	ORA1G	13583777	13588892	INVDP
CUR1G	14682580	14688015	ORA1G	20530708	20535800	DUP
CUR1G	14682580	14688015	ORA1G	2360793	2365883	DUP
CUR1G	14732045	14732601	ORA7G	10034055	10034557	INVDP
CUR1G	14732052	14732492	ORA7G	10041027	10041448	INVDP
CUR1G	14768725	14772186	ORA5G	6222924	6226431	DUP
CUR1G	14978531	15123808	ORA1G	14547064	14692335	INVTR
CUR1G	14979117	15055024	ORA7G	4408820	4484724	DUP
CUR1G	15090602	15091931	ORA1G	15519280	15520589	INVDP
CUR1G	15123846	15268959	ORA1G	14547252	14692335	DUP
CUR1G	15261893	15271421	ORA1G	14694835	14704363	INVDP
CUR1G	15268035	15271570	ORA4G	10827777	10831282	DUP
CUR1G	15268064	15270005	ORA4G	10977383	10979320	INVDP
CUR1G	15272548	15491128	ORA1G	15522474	15741537	SYN
CUR1G	15483094	15494690	ORA6G	16373031	16384617	INVDP
CUR1G	15483128	15495085	ORA1G	18164080	18176042	INVTR
CUR1G	15497095	15504860	ORA7G	7089137	7096984	INVDP
CUR1G	15497095	15523309	ORA1G	15746816	15773068	SYN
CUR1G	15515046	15530894	ORA7G	4714209	4728400	INVDP
CUR1G	15523379	15530941	ORA1G	15773140	15780684	SYN
CUR1G	15523535	15533704	ORA7G	6005154	6015238	INVDP
CUR1G	15531116	15599766	ORA1G	15780862	15841592	SYN
CUR1G	15542010	15542745	ORA4G	16600428	16601165	DUP
CUR1G	15542281	15542678	ORA6G	23008523	23008920	DUP
CUR1G	15606771	15611195	ORA7G	7271047	7275053	INVTR
CUR1G	15619985	15687430	ORA1G	16015445	16089217	TRANS
CUR1G	15687433	15778926	ORA1G	14102964	14200807	TRANS
CUR1G	15724350	15730718	ORA1G	5659484	5665833	INVDP
CUR1G	15724350	15735301	ORA1G	11092710	11103640	DUP
CUR1G	15730770	15735294	ORA1G	5654905	5659427	INVDP
CUR1G	15812809	15906537	ORA1G	15926099	16013310	SYN
CUR1G	15907688	15934360	ORA1G	16124133	16146630	SYN
CUR1G	15930412	15935617	ORA6G	15846224	15851414	DUP
CUR1G	15930412	15935617	ORA6G	15895408	15900617	DUP
CUR1G	15935045	15946883	ORA1G	16147279	16159096	SYN
CUR1G	15947651	15972892	ORA1G	16269104	16291684	SYN
CUR1G	15978775	15979659	ORA8G	2554416	2555300	INVTR
CUR1G	15983182	16112787	ORA1G	16291683	16363682	SYN
CUR1G	16112786	16116496	ORA1G	21308326	21312034	TRANS
CUR1G	16124268	16142898	ORA1G	16370996	16389641	SYN
CUR1G	16124276	16128294	ORA6G	22968303	22972367	DUP
CUR1G	16160429	16162591	ORA1G	16436121	16438193	DUP
CUR1G	16172518	16173101	ORA7G	18659285	18659871	INVTR
CUR1G	16185064	16201738	ORA1G	16391826	16416963	SYN
CUR1G	16185900	16186427	ORA5G	6705008	6705535	INVDP
CUR1G	16193374	16194263	ORA1G	16750686	16751577	DUP
CUR1G	16211201	16241444	ORA1G	16224217	16254188	TRANS
CUR1G	16218811	16240315	ORA1G	16201080	16222364	DUP
CUR1G	16227523	16241082	ORA7G	521483	534952	INVDP
CUR1G	16228528	16242109	ORA2G	9106590	9120099	TRANS
CUR1G	16251408	16251828	ORA1G	1255734	1256147	INVTR
CUR1G	16251516	16252228	ORA2G	14471971	14472667	TRANS
CUR1G	16252403	16257770	ORA1G	16476942	16482045	SYN
CUR1G	16263263	16264195	ORA1G	21315161	21316005	DUP
CUR1G	16263335	16264608	ORA1G	15867554	15868833	INVTR
CUR1G	16268141	16289355	ORA3G	12273975	12295169	TRANS
CUR1G	16269092	16269731	ORA1G	16190113	16190750	TRANS
CUR1G	16292742	16301716	ORA1G	16482055	16491033	SYN
CUR1G	16301712	16306369	ORA1G	16492332	16497040	SYN
CUR1G	16303505	16312588	ORA4G	20952954	20962011	INVTR
CUR1G	16317745	16321980	ORA1G	13342586	13346810	INVTR
CUR1G	16322611	16328921	ORA1G	16511806	16518118	SYN
CUR1G	16324052	16336060	ORA1G	16868430	16880447	TRANS
CUR1G	16336479	16346372	ORA1G	16573052	16582983	SYN
CUR1G	16346783	16384607	ORA1G	16687524	16725350	SYN
CUR1G	16385416	16409948	ORA1G	16760389	16784979	SYN
CUR1G	16413575	16415113	ORA4G	23993663	23995201	INVTR
CUR1G	16424866	16429448	ORA6G	22915047	22919659	TRANS
CUR1G	16426589	16437206	ORA6G	22885594	22896197	INVTR
CUR1G	16428736	16429524	ORA8G	6596174	6596954	DUP
CUR1G	16430914	16447573	ORA1G	16107433	16123072	TRANS
CUR1G	16444879	16453363	ORA1G	16162651	16171077	TRANS
CUR1G	16444879	16467230	ORA3G	24607688	24629713	TRANS
CUR1G	16482274	16483019	ORA7G	6909620	6910365	INVTR
CUR1G	16559795	16799122	ORA1G	17654955	17853494	INVTR
CUR1G	16653414	16654552	ORA3G	9618957	9620073	DUP
CUR1G	16802633	16805265	ORA1G	13144590	13147226	TRANS
CUR1G	16805660	16829057	ORA1G	13168866	13192231	TRANS
CUR1G	16807307	16809619	ORA1G	13227467	13229804	DUP
CUR1G	16826501	16829004	ORA1G	13163217	13165712	DUP
CUR1G	16829507	16839015	ORA1G	16942098	16952396	SYN
CUR1G	16904182	16930685	ORA1G	16973363	17001145	SYN
CUR1G	16931100	16939408	ORA5G	15018182	15026499	INVDP
CUR1G	16931115	16940086	ORA1G	43741714	43750697	INVTR
CUR1G	16940154	16951546	ORA1G	12367984	12379381	INVTR
CUR1G	16940304	16943086	ORA1G	22443926	22446705	INVDP
CUR1G	16943219	16951580	ORA1G	22435418	22443812	INVDP
CUR1G	16953128	17196750	ORA1G	17002229	17239311	SYN
CUR1G	17194048	17195344	ORA1G	17239683	17241054	DUP
CUR1G	17195342	17294985	ORA1G	17246108	17346278	SYN
CUR1G	17280649	17282031	ORA2G	11774889	11776269	INVDP
CUR1G	17288688	17317063	ORA1G	17387616	17405684	TRANS
CUR1G	17300051	17341558	ORA1G	17346471	17387653	SYN
CUR1G	17341942	17373322	ORA1G	17405683	17437122	SYN
CUR1G	17383691	17577206	ORA1G	17441385	17599831	SYN
CUR1G	17493511	17496527	ORA1G	20334413	20337405	DUP
CUR1G	17495024	17496740	ORA5G	2202299	2203998	DUP
CUR1G	17577359	17581265	ORA1G	17601492	17605362	SYN
CUR1G	17577842	17581327	ORA1G	37927638	37931114	INVDP
CUR1G	17583672	17614503	ORA1G	17605366	17636213	SYN
CUR1G	17614495	17614989	ORA1G	17642044	17642540	SYN
CUR1G	17615411	17622373	ORA1G	17647884	17654949	SYN
CUR1G	17637577	17648526	ORA7G	17059702	17070529	INVTR
CUR1G	17637587	17644919	ORA6G	13741670	13749010	DUP
CUR1G	17643327	17646620	ORA2G	8273870	8277160	DUP
CUR1G	17644964	17648528	ORA6G	13749070	13752643	DUP
CUR1G	17653524	17695216	ORA1G	14076884	14102059	TRANS
CUR1G	17653526	17657061	ORA1G	14052340	14055870	DUP
CUR1G	17654330	17658706	ORA4G	5481038	5485422	INVDP
CUR1G	17658876	17663075	ORA1G	14055887	14060057	DUP
CUR1G	17699881	17704561	ORA4G	10170741	10175412	INVTR
CUR1G	17704950	17711888	ORA1G	15905092	15911641	INVTR
CUR1G	17707966	17712664	ORA1G	14071680	14076371	DUP
CUR1G	17713056	17713454	ORA1G	14102111	14102505	TRANS
CUR1G	17713469	17809101	ORA1G	17853898	17947732	SYN
CUR1G	17741536	17746236	ORA1G	15912556	15917183	INVDP
CUR1G	17795811	17797710	ORA1G	17947758	17949657	DUP
CUR1G	17809284	17812983	ORA6G	17537632	17541006	DUP
CUR1G	17810066	17826536	ORA1G	17950011	17961834	SYN
CUR1G	17810074	17811231	ORA2G	24067092	24068202	INVDP
CUR1G	17810075	17811231	ORA6G	17546599	17547706	DUP
CUR1G	17810075	17811231	ORA6G	17561230	17562336	DUP
CUR1G	17826550	17847530	ORA1G	17964968	17986048	SYN
CUR1G	17850982	18009515	ORA1G	18001811	18161836	SYN
CUR1G	18009911	18041772	ORA1G	18201081	18232850	SYN
CUR1G	18057614	18064042	ORA2G	20352235	20358342	TRANS
CUR1G	18059905	18068764	ORA1G	15843009	15851874	INVTR
CUR1G	18062535	18068912	ORA3G	12393339	12399705	DUP
CUR1G	18077504	18082723	ORA1G	16848724	16854380	TRANS
CUR1G	18091203	18097255	ORA5G	9374228	9380230	INVTR
CUR1G	18095992	18097300	ORA5G	9380263	9381557	INVDP
CUR1G	18099654	18101956	ORA1G	18180578	18182813	TRANS
CUR1G	18101802	18104013	ORA1G	18799983	18802212	INVDP
CUR1G	18102031	18102585	ORA1G	18182896	18183450	DUP
CUR1G	18102621	18104023	ORA1G	18183481	18184882	DUP
CUR1G	18105600	18123031	ORA1G	19333932	19351364	INVTR
CUR1G	18127585	18132061	ORA1G	18186061	18190537	DUP
CUR1G	18141341	18167632	ORA1G	18243252	18269564	SYN
CUR1G	18142368	18167634	ORA1G	31326463	31351752	DUP
CUR1G	18158257	18162047	ORA4G	24202549	24206341	INVDP
CUR1G	18168191	18170397	ORA1G	18283363	18285568	SYN
CUR1G	18168191	18170670	ORA1G	19298731	19301193	INVDP
CUR1G	18172042	18177525	ORA1G	18287241	18292643	SYN
CUR1G	18183563	18218219	ORA1G	18576680	18604482	SYN
CUR1G	18219105	18380161	ORA1G	18609596	18781039	SYN
CUR1G	18310849	18315451	ORA8G	4805716	4810314	DUP
CUR1G	18365566	18366511	ORA6G	13308859	13309805	DUP
CUR1G	18365696	18366504	ORA7G	10812680	10813490	INVDP
CUR1G	18380191	18508697	ORA1G	20346528	20474647	TRANS
CUR1G	18432297	18434202	ORA1G	20511990	20513927	INVDP
CUR1G	18463757	18468609	ORA7G	8569152	8573994	INVDP
CUR1G	18467057	18539206	ORA1G	20433441	20500882	TRANS
CUR1G	18475387	18477678	ORA3G	7209408	7211577	INVDP
CUR1G	18491015	18491901	ORA7G	5409528	5410389	INVDP
CUR1G	18491016	18491919	ORA2G	1823456	1824363	INVDP
CUR1G	18491138	18491919	ORA6G	11559211	11560047	INVDP
CUR1G	18491207	18491905	ORA6G	15201922	15202593	INVDP
CUR1G	18540539	18545157	ORA3G	14419805	14424742	INVTR
CUR1G	18545190	18549609	ORA1G	18988614	18993646	SYN
CUR1G	18549605	18569922	ORA1G	19002780	19017675	SYN
CUR1G	18572167	18574227	ORA1G	7498919	7500980	INVDP
CUR1G	18573120	18573873	ORA1G	16959767	16960454	INVDP
CUR1G	18574228	18811610	ORA1G	19017802	19241460	SYN
CUR1G	18791602	18805143	ORA1G	19302038	19316216	DUP
CUR1G	18805228	18806680	ORA3G	11821120	11822571	DUP
CUR1G	18812040	18818092	ORA3G	7229211	7235269	INVTR
CUR1G	18816641	18817688	ORA1G	19275160	19276221	TRANS
CUR1G	18818496	18819003	ORA1G	19316375	19316882	DUP
CUR1G	18818496	18852600	ORA1G	19241573	19275563	SYN
CUR1G	18819331	18827931	ORA1G	19374949	19383086	DUP
CUR1G	18821795	18825744	ORA3G	20788238	20792223	DUP
CUR1G	18822929	18825744	ORA3G	11621344	11624106	DUP
CUR1G	18830024	18833453	ORA1G	19317541	19320961	DUP
CUR1G	18840654	18841022	ORA1G	19317297	19317665	DUP
CUR1G	18841445	18849916	ORA3G	7222636	7230626	INVDP
CUR1G	18853017	18856220	ORA3G	10587793	10590989	INVTR
CUR1G	18867233	18870022	ORA1G	18176431	18179219	INVTR
CUR1G	18870445	18877269	ORA1G	18272353	18279158	INVDP
CUR1G	18870445	18882440	ORA1G	18184562	18197367	INVTR
CUR1G	18873734	18876129	ORA1G	18239560	18241941	INVDP
CUR1G	18877262	18882439	ORA1G	18233243	18238437	INVDP
CUR1G	18882197	18907951	ORA1G	18781431	18809720	TRANS
CUR1G	18894450	18901838	ORA1G	19326149	19333537	DUP
CUR1G	18894512	18913606	ORA1G	19279089	19298398	SYN
CUR1G	18913996	18932163	ORA1G	19383091	19404126	TRANS
CUR1G	18916007	18917226	ORA2G	1490609	1491802	INVDP
CUR1G	18936426	18961650	ORA1G	18293525	18318786	INVTR
CUR1G	18942728	18946420	ORA1G	18197572	18201157	INVDP
CUR1G	18942833	18945091	ORA1G	18280701	18282945	INVDP
CUR1G	18945136	18946420	ORA1G	18279372	18280657	INVDP
CUR1G	18947847	18949010	ORA1G	18241753	18242920	INVDP
CUR1G	18950264	18955489	ORA1G	19276223	19281458	DUP
CUR1G	18960576	18962880	ORA1G	18292303	18294585	INVTR
CUR1G	18962884	18966186	ORA1G	19320986	19324472	SYN
CUR1G	18979838	18997871	ORA1G	19351763	19369702	SYN
CUR1G	19011603	19181862	ORA1G	19405061	19560373	SYN
CUR1G	19062338	19065637	ORA3G	14944761	14948074	DUP
CUR1G	19104050	19109686	ORA4G	5424693	5429566	INVDP
CUR1G	19181126	19181730	ORA1G	19581605	19582209	DUP
CUR1G	19182037	19183312	ORA1G	19582693	19584022	SYN
CUR1G	19183317	19190467	ORA1G	19589291	19596478	SYN
CUR1G	19190560	19259696	ORA1G	20535837	20601850	TRANS
CUR1G	19190668	19197978	ORA1G	19596603	19603764	SYN
CUR1G	19217739	19221819	ORA4G	10155760	10159929	INVDP
CUR1G	19263291	19268026	ORA2G	22753446	22758413	INVDP
CUR1G	19263291	19452475	ORA1G	18327050	18573353	TRANS
CUR1G	19285315	19287822	ORA2G	22757205	22759710	INVDP
CUR1G	19285315	19330217	ORA1G	18325753	18396747	DUP
CUR1G	19318815	19319835	ORA7G	12271663	12272686	DUP
CUR1G	19341507	19342225	ORA8G	4991888	4992607	INVDP
CUR1G	19368932	19369619	ORA6G	25312009	25312685	INVDP
CUR1G	19369015	19369619	ORA3G	20040873	20041472	DUP
CUR1G	19447995	19449636	ORA1G	16602213	16603903	DUP
CUR1G	19461296	19464797	ORA7G	6087483	6091007	INVTR
CUR1G	19463346	19473302	ORA1G	16175406	16185346	TRANS
CUR1G	19463655	19464769	ORA7G	10395383	10396477	INVDP
CUR1G	19473303	19490465	ORA1G	19618294	19636796	SYN
CUR1G	19478745	19484421	ORA7G	14362968	14368635	INVDP
CUR1G	19491259	19504046	ORA1G	20517580	20530305	TRANS
CUR1G	19504544	19522820	ORA1G	19727346	19745612	SYN
CUR1G	19522991	19562969	ORA1G	19759479	19814523	SYN
CUR1G	19562969	19580003	ORA1G	18483793	18500841	DUP
CUR1G	19580004	19621095	ORA1G	19814543	19851206	SYN
CUR1G	19625681	19811118	ORA1G	19859560	20043485	SYN
CUR1G	19656795	19658091	ORA2G	15068504	15069808	DUP
CUR1G	19796712	19800802	ORA8G	17941754	17945839	DUP
CUR1G	19819810	19857906	ORA1G	20046098	20075573	SYN
CUR1G	19833905	19837842	ORA1G	38493898	38497842	DUP
CUR1G	19834341	19837855	ORA5G	10118630	10122122	DUP
CUR1G	19858947	19880247	ORA1G	20083042	20104729	SYN
CUR1G	19881145	19909631	ORA1G	20114794	20143517	SYN
CUR1G	19896141	19896918	ORA8G	6918536	6919313	INVDP
CUR1G	19909626	20060681	ORA1G	20166087	20320757	SYN
CUR1G	19964346	19982069	ORA7G	3721055	3738445	DUP
CUR1G	19964348	19982082	ORA7G	4657013	4674436	INVDP
CUR1G	19964419	19972646	ORA6G	25324670	25333190	INVDP
CUR1G	19978094	19981741	ORA1G	17636555	17640186	INVDP
CUR1G	20084797	20090981	ORA7G	7080939	7087123	INVTR
CUR1G	20091810	20114151	ORA7G	5946837	5969144	INVTR
CUR1G	20141447	20237979	ORA1G	19637408	19726950	TRANS
CUR1G	20229148	20246061	ORA8G	12304793	12322016	INVDP
CUR1G	20237975	20640448	ORA1G	20616966	21017376	SYN
CUR1G	20460928	20464336	ORA3G	17293264	17296671	INVDP
CUR1G	20569989	20570628	ORA2G	15228107	15228765	DUP
CUR1G	20647941	20779491	ORA1G	21034339	21160314	SYN
CUR1G	20779862	20867339	ORA1G	21176460	21270386	SYN
CUR1G	20865309	20867371	ORA1G	21270516	21272602	DUP
CUR1G	20867533	20893755	ORA1G	21272784	21299010	SYN
CUR1G	20893779	20906069	ORA1G	21331242	21345607	SYN
CUR1G	20916876	20925606	ORA1G	15858835	15867528	INVTR
CUR1G	20929440	20948879	ORA1G	16416963	16441007	TRANS
CUR1G	20931421	20934929	ORA1G	16199278	16202753	DUP
CUR1G	20959369	21310862	ORA1G	22529772	22888646	INVTR
CUR1G	21310854	21418573	ORA1G	21360940	21456696	SYN
CUR1G	21418693	21460241	ORA1G	21457569	21491414	SYN
CUR1G	21468326	21478412	ORA1G	21503473	21514117	SYN
CUR1G	21478440	21480036	ORA2G	7663420	7665028	DUP
CUR1G	21480888	21648940	ORA1G	21516268	21657780	SYN
CUR1G	21502480	21504045	ORA7G	7251916	7253452	DUP
CUR1G	21649082	21700895	ORA1G	21658849	21709125	SYN
CUR1G	21723595	21757055	ORA1G	21731423	21765026	SYN
CUR1G	21757047	21769897	ORA1G	21767023	21779812	SYN
CUR1G	21769922	21770179	ORA1G	21779816	21780073	INVTR
CUR1G	21770263	21823234	ORA1G	21780091	21833777	SYN
CUR1G	21823274	22394217	ORA1G	21845262	22415061	SYN
CUR1G	22014147	22029272	ORA1G	31806519	31821643	INVDP
CUR1G	22014156	22029274	ORA1G	21160355	21175473	DUP
CUR1G	22046763	22049044	ORA5G	8247935	8250217	INVDP
CUR1G	22394260	22400852	ORA1G	22428789	22435401	SYN
CUR1G	22400863	22401482	ORA1G	21345606	21346223	INVTR
CUR1G	22410646	22478746	ORA1G	22451541	22519493	SYN
CUR1G	22583192	22616791	ORA1G	23140163	23168927	INVTR
CUR1G	22606650	22610979	ORA4G	4546192	4550516	DUP
CUR1G	22606661	22610333	ORA2G	16407690	16411389	DUP
CUR1G	22611688	22612131	ORA2G	16404874	16405316	DUP
CUR1G	22618172	22884635	ORA1G	22895667	23139893	INV
CUR1G	22793590	22794885	ORA8G	2564676	2565970	INVDP
CUR1G	22848262	22848804	ORA1G	10082739	10083281	DUP
CUR1G	22848262	22848804	ORA1G	10083301	10083843	DUP
CUR1G	22848262	22848804	ORA1G	10083863	10084405	DUP
CUR1G	22848262	22848804	ORA1G	10084425	10084967	DUP
CUR1G	22886466	22897890	ORA1G	16832092	16843462	INVDP
CUR1G	22886473	22954273	ORA1G	23169314	23236930	SYN
CUR1G	22934747	22936867	ORA8G	7529590	7531707	INVDP
CUR1G	22954676	22955484	ORA4G	10990462	10991272	INVTR
CUR1G	22958116	22999742	ORA1G	23250317	23291423	SYN
CUR1G	23000039	23106466	ORA1G	23295821	23406260	SYN
CUR1G	23028888	23029343	ORA5G	8640937	8641393	DUP
CUR1G	23112192	23124000	ORA1G	23461773	23473620	TRANS
CUR1G	23129055	23185043	ORA1G	23406255	23461797	SYN
CUR1G	23197475	23286383	ORA1G	23473995	23559150	SYN
CUR1G	23286378	23329616	ORA1G	23569050	23612530	SYN
CUR1G	23333754	23340222	ORA3G	10680639	10686859	TRANS
CUR1G	23336213	23340222	ORA1G	37080730	37084739	INVTR
CUR1G	23340222	23438914	ORA1G	23612585	23711311	SYN
CUR1G	23439284	24428232	ORA1G	23716849	24719308	SYN
CUR1G	24237669	24251987	ORA8G	9609734	9624178	INVDP
CUR1G	24237670	24251987	ORA8G	942885	957259	INVDP
CUR1G	24237679	24252013	ORA8G	4487813	4502160	DUP
CUR1G	24266064	24266765	ORA6G	1625231	1625931	DUP
CUR1G	24429867	24430584	ORA3G	2568359	2569076	TRANS
CUR1G	24439132	24457487	ORA1G	24719309	24736739	SYN
CUR1G	24458304	24479041	ORA1G	24745055	24765789	SYN
CUR1G	24497273	24564091	ORA1G	24767014	24834800	SYN
CUR1G	24564774	24565228	ORA5G	2957205	2957658	DUP
CUR1G	24566409	24569309	ORA1G	24836660	24839506	SYN
CUR1G	24569323	24581837	ORA1G	24862762	24873704	SYN
CUR1G	24583665	24789262	ORA1G	24877426	25077386	SYN
CUR1G	24778082	24789307	ORA1G	25114088	25125280	DUP
CUR1G	24789402	24806856	ORA1G	25097617	25115087	SYN
CUR1G	24789408	24798801	ORA1G	25077901	25087216	DUP
CUR1G	24809112	25096066	ORA1G	25126796	25412722	SYN
CUR1G	25096144	25230038	ORA1G	25413661	25547423	SYN
CUR1G	25230038	25233637	ORA8G	6331479	6335094	DUP
CUR1G	25233636	25416433	ORA1G	25547420	25739180	SYN
CUR1G	25285398	25286174	ORA6G	3687394	3688173	INVDP
CUR1G	25328415	25329254	ORA6G	9992789	9993631	INVDP
CUR1G	25416567	25462174	ORA1G	25740486	25786670	SYN
CUR1G	25461160	25499490	ORA1G	14410086	14448135	INVTR
CUR1G	25491462	25493180	ORA1G	25789086	25790804	SYN
CUR1G	25491462	25493802	ORA1G	14460852	14463209	INVDP
CUR1G	25493253	25493802	ORA1G	25790897	25791448	SYN
CUR1G	25504929	25509821	ORA7G	13968511	13973402	DUP
CUR1G	25504931	25509821	ORA1G	39526161	39531051	TRANS
CUR1G	25515727	25528031	ORA1G	14448507	14460798	INVDP
CUR1G	25515727	25661327	ORA1G	25791502	25933977	SYN
CUR1G	25622082	25624645	ORA1G	11089037	11091544	DUP
CUR1G	25622107	25624645	ORA1G	5666998	5669488	INVDP
CUR1G	25661395	25681776	ORA1G	25935066	25955888	SYN
CUR1G	25681777	25684399	ORA1G	33240923	33243721	TRANS
CUR1G	25684422	25702332	ORA1G	25955884	25973769	SYN
CUR1G	25705346	26044570	ORA1G	25979889	26317596	SYN
CUR1G	25753649	25754397	ORA1G	24876573	24877323	DUP
CUR1G	26044668	26088462	ORA1G	26319833	26365218	SYN
CUR1G	26088463	26093374	ORA3G	8610863	8615782	INVTR
CUR1G	26093753	26122492	ORA1G	26365944	26387231	SYN
CUR1G	26145766	26155479	ORA1G	35114264	35124050	INVTR
CUR1G	26145801	26155472	ORA4G	9380218	9389898	INVDP
CUR1G	26155670	26357838	ORA1G	26387482	26583048	SYN
CUR1G	26195323	26196614	ORA8G	7798502	7799792	INVDP
CUR1G	26195323	26196627	ORA4G	8088056	8089359	INVDP
CUR1G	26195324	26196625	ORA2G	16032213	16033512	INVDP
CUR1G	26357649	26396963	ORA1G	26587320	26625248	SYN
CUR1G	26397871	26409742	ORA3G	11651133	11662422	INVTR
CUR1G	26410540	26433539	ORA1G	26625247	26646103	SYN
CUR1G	26423509	26425041	ORA6G	13540586	13542113	DUP
CUR1G	26433530	26556001	ORA1G	26664289	26764976	SYN
CUR1G	26556458	26615567	ORA1G	26769232	26830275	SYN
CUR1G	26609706	26610492	ORA1G	21456805	21457537	INVDP
CUR1G	26615810	26657930	ORA1G	26846583	26888907	SYN
CUR1G	26657922	26705518	ORA1G	26892444	26934594	SYN
CUR1G	26671816	26673971	ORA4G	11936197	11938348	DUP
CUR1G	26706924	26722335	ORA1G	26984748	27001131	TRANS
CUR1G	26723834	26755472	ORA1G	26941590	26973196	SYN
CUR1G	26738914	26739591	ORA6G	4345967	4346626	INVDP
CUR1G	26764580	26765443	ORA1G	43422025	43422888	TRANS
CUR1G	26782215	26922957	ORA1G	27045342	27186925	SYN
CUR1G	26897383	26897880	ORA7G	4065718	4066215	INVDP
CUR1G	26940686	26943758	ORA3G	8698596	8701659	INVTR
CUR1G	26948559	26949098	ORA3G	14077716	14078251	TRANS
CUR1G	26958959	26974646	ORA1G	27196930	27212616	SYN
CUR1G	26974683	27086403	ORA1G	27215144	27320017	SYN
CUR1G	27086440	27113103	ORA1G	27320828	27347745	SYN
CUR1G	27115006	27117551	ORA1G	27359889	27362449	SYN
CUR1G	27117569	27123447	ORA3G	9119179	9125063	INVTR
CUR1G	27117852	27123461	ORA4G	8486556	8492098	INVDP
CUR1G	27123464	27129305	ORA1G	27362445	27368606	SYN
CUR1G	27129300	27133966	ORA1G	27383362	27387950	SYN
CUR1G	27133316	27312169	ORA1G	27389617	27558647	SYN
CUR1G	27311178	27312580	ORA6G	23678076	23679481	DUP
CUR1G	27311178	27312605	ORA4G	10695971	10697400	INVDP
CUR1G	27311178	27323726	ORA1G	14841436	14853940	DUP
CUR1G	27312350	27324825	ORA1G	27558829	27571308	SYN
CUR1G	27324841	27578088	ORA1G	27572896	27823772	SYN
CUR1G	27582869	27599209	ORA1G	27832527	27846933	SYN
CUR1G	27599222	27604356	ORA4G	15257792	15262853	INVTR
CUR1G	27604422	27628126	ORA1G	27847134	27872750	SYN
CUR1G	27628124	27628441	ORA1G	27874105	27874422	SYN
CUR1G	27628486	27629233	ORA5G	10170183	10170975	TRANS
CUR1G	27629370	27856186	ORA1G	27874592	28119233	SYN
CUR1G	27738917	27740129	ORA3G	8798660	8799874	DUP
CUR1G	27856184	28215306	ORA1G	28132672	28472522	SYN
CUR1G	28000305	28000747	ORA2G	8277170	8277617	DUP
CUR1G	28215317	28216334	ORA6G	4060765	4061771	INVDP
CUR1G	28215321	28216333	ORA1G	8136037	8137038	INVTR
CUR1G	28216331	28476239	ORA1G	28472537	28720648	SYN
CUR1G	28231494	28232131	ORA7G	17825802	17826439	DUP
CUR1G	28360433	28370044	ORA7G	58227	67590	DUP
CUR1G	28360435	28370103	ORA6G	22504578	22514321	DUP
CUR1G	28476793	28481866	ORA7G	3646244	3650717	INVTR
CUR1G	28484406	28496720	ORA1G	28722170	28733889	SYN
CUR1G	28496914	28646580	ORA1G	28749213	28890590	SYN
CUR1G	28649689	29191692	ORA1G	28895754	29426106	SYN
CUR1G	28687513	28688935	ORA7G	4614770	4616213	DUP
CUR1G	28809682	28813550	ORA4G	14715910	14719777	DUP
CUR1G	28842381	28842828	ORA3G	19614231	19614677	INVDP
CUR1G	28917650	28918193	ORA3G	11918104	11918647	DUP
CUR1G	29016940	29017840	ORA5G	8127633	8128527	DUP
CUR1G	29191819	29375036	ORA1G	29430079	29614835	SYN
CUR1G	29375091	29895853	ORA1G	29620627	30149875	SYN
CUR1G	29613427	29613930	ORA8G	4702217	4702721	INVDP
CUR1G	29906461	29906839	ORA1G	13336720	13337098	INVTR
CUR1G	29907325	30345680	ORA1G	30150275	30574175	SYN
CUR1G	29932814	29933364	ORA1G	29617709	29618261	DUP
CUR1G	30345675	30665402	ORA1G	30575143	30879105	SYN
CUR1G	30665764	30666658	ORA2G	13750823	13751741	TRANS
CUR1G	30666726	30754154	ORA1G	30882006	30969452	SYN
CUR1G	30755488	30757756	ORA4G	9810047	9812317	DUP
CUR1G	30758663	31111372	ORA1G	30970355	31320961	SYN
CUR1G	31109825	31111216	ORA1G	31352297	31353689	DUP
CUR1G	31111421	31130143	ORA1G	31353846	31370244	SYN
CUR1G	31111910	31112395	ORA1G	31321766	31322256	DUP
CUR1G	31121332	31122247	ORA4G	15181351	15182260	DUP
CUR1G	31129230	31401789	ORA1G	31411553	31684762	SYN
CUR1G	31187111	31187481	ORA2G	17943155	17943525	DUP
CUR1G	31435161	31460492	ORA1G	31372496	31397866	TRANS
CUR1G	31443737	31451893	ORA6G	20456793	20465497	INVDP
CUR1G	31451974	31456516	ORA1G	31407996	31412470	DUP
CUR1G	31455129	31460422	ORA6G	20475960	20481287	INVDP
CUR1G	31455608	31457742	ORA1G	31369331	31371439	DUP
CUR1G	31465493	31582905	ORA1G	31684743	31804223	SYN
CUR1G	31582953	31903407	ORA1G	31833476	32111465	SYN
CUR1G	31912773	31936439	ORA1G	32117279	32138766	SYN
CUR1G	31938638	31939913	ORA1G	32111130	32112403	TRANS
CUR1G	31940403	32508362	ORA1G	32140241	32693856	SYN
CUR1G	32468816	32487444	ORA1G	32719269	32737787	DUP
CUR1G	32487524	32517251	ORA1G	32740478	32770191	INVTR
CUR1G	32487537	32508356	ORA1G	38546771	38567470	DUP
CUR1G	32508364	32517143	ORA8G	4142071	4150825	INVDP
CUR1G	32557469	32579559	ORA1G	32696276	32718361	SYN
CUR1G	32597934	32651476	ORA1G	32770683	32818941	SYN
CUR1G	32651521	33082102	ORA1G	32824681	33240894	SYN
CUR1G	33043789	33044448	ORA3G	20644638	20645297	DUP
CUR1G	33082539	33832445	ORA1G	33244177	34003378	SYN
CUR1G	33429655	33430202	ORA3G	6410982	6411528	DUP
CUR1G	33832446	33836519	ORA7G	4704949	4709018	INVTR
CUR1G	33836519	34030590	ORA1G	34003373	34203129	SYN
CUR1G	34031601	34096243	ORA1G	34205006	34265504	SYN
CUR1G	34096242	34097148	ORA1G	16861785	16862682	TRANS
CUR1G	34096242	34097201	ORA2G	2264112	2265057	INVDP
CUR1G	34097541	34098599	ORA1G	34265518	34266562	SYN
CUR1G	34098591	34193856	ORA1G	34268711	34364002	SYN
CUR1G	34141160	34143228	ORA1G	41516702	41518375	DUP
CUR1G	34195938	34218618	ORA1G	34584410	34607179	TRANS
CUR1G	34219682	34303789	ORA1G	8244830	8314498	INVTR
CUR1G	34303807	34305527	ORA7G	8649791	8651507	INVDP
CUR1G	34303807	34318943	ORA5G	4474730	4489850	INVDP
CUR1G	34303807	34509398	ORA1G	34364002	34571050	SYN
CUR1G	34303812	34318943	ORA8G	13638484	13653592	DUP
CUR1G	34508430	34518398	ORA1G	34574958	34583620	SYN
CUR1G	34518611	34667038	ORA1G	34608529	34760177	SYN
CUR1G	34667950	34683881	ORA1G	34763252	34779078	SYN
CUR1G	34684700	34685750	ORA1G	42919901	42920953	INVDP
CUR1G	34685751	34839281	ORA1G	34780600	34930278	SYN
CUR1G	34782295	34787057	ORA1G	34936443	34941207	DUP
CUR1G	34839676	34851251	ORA1G	34938604	34950392	SYN
CUR1G	34851514	35001435	ORA1G	34957215	35105133	SYN
CUR1G	35004466	35069902	ORA1G	35124052	35189743	SYN
CUR1G	35072685	35337781	ORA1G	35190419	35454759	SYN
CUR1G	35100362	35101072	ORA5G	3863435	3864154	INVDP
CUR1G	35339270	35340385	ORA8G	9064994	9066105	TRANS
CUR1G	35340390	35924200	ORA1G	35457779	36040757	SYN
CUR1G	35747684	35748884	ORA2G	23001057	23002257	INVDP
CUR1G	35770516	35775044	ORA2G	16656421	16660951	INVDP
CUR1G	35770736	35774187	ORA2G	3423103	3426567	INVDP
CUR1G	35924198	36149146	ORA1G	36042040	36268285	SYN
CUR1G	36087188	36088164	ORA8G	12498963	12499951	DUP
CUR1G	36149918	36333094	ORA1G	36270925	36453436	SYN
CUR1G	36333289	36334246	ORA3G	20925279	20926165	INVDP
CUR1G	36333649	36417524	ORA1G	36453883	36537732	SYN
CUR1G	36336275	36336762	ORA1G	36954926	36955413	INVDP
CUR1G	36419220	36420688	ORA1G	36545551	36547023	SYN
CUR1G	36440265	36471809	ORA1G	36573010	36609136	SYN
CUR1G	36472685	36479956	ORA1G	36737391	36744664	INVDP
CUR1G	36474153	36520613	ORA1G	36714458	36778174	TRANS
CUR1G	36480350	36527277	ORA1G	36745064	36799679	DUP
CUR1G	36482877	36527277	ORA1G	36716376	36799679	DUP
CUR1G	36494735	36500141	ORA6G	9953824	9959231	DUP
CUR1G	36494892	36500141	ORA2G	1474115	1479365	DUP
CUR1G	36509255	36515091	ORA1G	36992369	36998721	INVDP
CUR1G	36529785	36540455	ORA7G	7868458	7879099	DUP
CUR1G	36556639	36590796	ORA1G	36612199	36641855	SYN
CUR1G	36591213	36640161	ORA1G	36644882	36694160	SYN
CUR1G	36642394	36903944	ORA1G	37086363	37313215	SYN
CUR1G	36918854	36922391	ORA2G	12389557	12393105	DUP
CUR1G	36922391	36928609	ORA1G	37322801	37329029	SYN
CUR1G	36933712	36939883	ORA1G	37074588	37080695	TRANS
CUR1G	36939913	36951431	ORA1G	36813418	36826281	INVTR
CUR1G	36968840	36971021	ORA3G	17113773	17115940	INVTR
CUR1G	36976176	37023004	ORA1G	37014953	37074546	INVTR
CUR1G	37020523	37022499	ORA1G	36981828	36983829	INVDP
CUR1G	37026046	37032325	ORA1G	36956859	36963915	INVTR
CUR1G	37033455	37062285	ORA1G	36906839	36935365	INVTR
CUR1G	37052138	37054543	ORA1G	36851859	36854139	INVDP
CUR1G	37061034	37062285	ORA1G	5117173	5118430	DUP
CUR1G	37062711	37071414	ORA1G	36833551	36842198	TRANS
CUR1G	37065288	37071387	ORA1G	36843534	36850604	DUP
CUR1G	37073407	37086630	ORA7G	1474381	1487535	TRANS
CUR1G	37089858	37092468	ORA1G	36854215	36856725	TRANS
CUR1G	37094612	37104331	ORA1G	37334753	37343530	SYN
CUR1G	37099783	37100532	ORA1G	37333259	37334018	DUP
CUR1G	37104329	37124696	ORA1G	36870773	36905868	TRANS
CUR1G	37126091	37150309	ORA1G	12721030	12742376	INVTR
CUR1G	37135545	37136857	ORA3G	17656104	17657406	DUP
CUR1G	37158910	37179052	ORA1G	36886523	36906805	INVTR
CUR1G	37185270	37188342	ORA1G	36883679	36886507	INVDP
CUR1G	37191149	37610645	ORA1G	37345718	37746114	SYN
CUR1G	37214128	37215147	ORA1G	36857470	36858510	INVDP
CUR1G	37606872	37948752	ORA1G	12388835	12719193	INVTR
CUR1G	37807530	37808650	ORA4G	17514829	17515948	INVDP
CUR1G	37954625	38108220	ORA1G	37785875	37924790	SYN
CUR1G	38106278	38106755	ORA1G	37934863	37935341	DUP
CUR1G	38115640	38116931	ORA1G	37937266	37938442	SYN
CUR1G	38121248	38134172	ORA1G	37945808	37957101	SYN
CUR1G	38124511	38130189	ORA1G	37939996	37945699	DUP
CUR1G	38136825	38557689	ORA1G	37965359	38384894	SYN
CUR1G	38239527	38239777	ORA3G	24778336	24778587	INVDP
CUR1G	38240336	38244510	ORA3G	24773102	24777278	DUP
CUR1G	38243644	38244771	ORA3G	24771976	24773103	INVDP
CUR1G	38529285	38529928	ORA8G	11643962	11644606	DUP
CUR1G	38557685	38665271	ORA1G	38386141	38493848	SYN
CUR1G	38665339	38704463	ORA1G	38508500	38546332	SYN
CUR1G	38704473	38706044	ORA1G	38567478	38569049	SYN
CUR1G	38704491	38712908	ORA6G	7625531	7633862	INVDP
CUR1G	38706135	39047557	ORA1G	38569111	38910016	SYN
CUR1G	39049965	39069206	ORA1G	38935883	38955104	SYN
CUR1G	39057284	39069204	ORA1G	38923207	38935486	DUP
CUR1G	39057284	39072922	ORA1G	38977443	38993435	TRANS
CUR1G	39073865	39081630	ORA1G	38911277	38919035	TRANS
CUR1G	39081634	39097043	ORA1G	38955106	38970485	SYN
CUR1G	39097436	39099087	ORA1G	38972725	38974374	TRANS
CUR1G	39097652	39099083	ORA1G	38918801	38920231	DUP
CUR1G	39101668	39103632	ORA1G	38970564	38972530	SYN
CUR1G	39103631	39153678	ORA1G	38993827	39043256	SYN
CUR1G	39119339	39119830	ORA1G	38975812	38976297	DUP
CUR1G	39119475	39119830	ORA1G	38921713	38922063	DUP
CUR1G	39154303	39352427	ORA1G	39053822	39251835	SYN
CUR1G	39158638	39160646	ORA1G	39048403	39049791	DUP
CUR1G	39328365	39329193	ORA5G	558931	559732	DUP
CUR1G	39350844	39354985	ORA1G	39270489	39274511	TRANS
CUR1G	39354227	39354985	ORA1G	39253662	39254415	SYN
CUR1G	39354984	39356681	ORA1G	39256279	39257976	SYN
CUR1G	39359550	39378432	ORA1G	39275065	39293940	SYN
CUR1G	39359554	39360020	ORA1G	39254880	39255345	DUP
CUR1G	39381311	39479870	ORA1G	39295757	39396158	SYN
CUR1G	39479928	39498672	ORA1G	39397469	39416352	SYN
CUR1G	39508748	39513513	ORA1G	39422117	39426829	SYN
CUR1G	39511368	39514112	ORA1G	39438132	39440892	DUP
CUR1G	39514108	39521428	ORA1G	39431349	39438691	SYN
CUR1G	39581007	39730057	ORA1G	39532775	39682894	SYN
CUR1G	39730497	39731416	ORA5G	10260589	10261508	INVTR
CUR1G	39731438	39773887	ORA1G	39683593	39726446	SYN
CUR1G	39775474	39806148	ORA1G	39729699	39747974	SYN
CUR1G	39806536	40340529	ORA1G	39752363	40285938	SYN
CUR1G	40307578	40308048	ORA6G	2060665	2061135	INVDP
CUR1G	40341699	40344699	ORA1G	40288605	40291982	SYN
CUR1G	40345746	40348848	ORA1G	40293666	40296335	SYN
CUR1G	40349830	40352908	ORA1G	40285979	40289123	TRANS
CUR1G	40356266	40357235	ORA3G	11576544	11577548	TRANS
CUR1G	40362936	40365605	ORA1G	40305029	40307720	SYN
CUR1G	40366272	40368669	ORA1G	40297631	40300006	DUP
CUR1G	40366381	40627317	ORA1G	40308504	40571749	SYN
CUR1G	40370355	40370876	ORA1G	40292492	40292995	DUP
CUR1G	40581380	40583830	ORA3G	19415266	19417702	INVDP
CUR1G	40622751	40624754	ORA1G	40574134	40576149	DUP
CUR1G	40627454	40872475	ORA1G	40576215	40818193	SYN
CUR1G	40872663	40875206	ORA1G	40818424	40820970	INVTR
CUR1G	40875243	40909417	ORA1G	40820980	40855068	SYN
CUR1G	40909410	40963654	ORA1G	40856007	40910409	SYN
CUR1G	40970672	41035708	ORA1G	39447041	39511716	INVTR
CUR1G	41000609	41003357	ORA1G	39518289	39521034	INVDP
CUR1G	41003457	41008213	ORA1G	39513383	39518148	INVDP
CUR1G	41011602	41041900	ORA1G	39440830	39470406	INVTR
CUR1G	41046857	41190236	ORA1G	40924246	41064937	SYN
CUR1G	41105366	41106220	ORA4G	12336494	12337348	DUP
CUR1G	41201453	41202842	ORA3G	5015750	5017155	TRANS
CUR1G	41202822	41289983	ORA1G	41066117	41131304	SYN
CUR1G	41291289	41291967	ORA3G	1291642	1292297	INVDP
CUR1G	41292689	41572909	ORA1G	41133249	41414029	SYN
CUR1G	41425828	41427757	ORA2G	1518420	1519542	DUP
CUR1G	41571750	41572909	ORA1G	41416650	41417813	DUP
CUR1G	41573626	41574625	ORA1G	41414504	41415503	DUP
CUR1G	41573626	41595849	ORA1G	41418633	41440821	SYN
CUR1G	41592068	41593784	ORA1G	41449282	41451008	DUP
CUR1G	41596324	41599560	ORA1G	41442072	41445276	SYN
CUR1G	41601806	41667580	ORA1G	41455775	41516536	SYN
CUR1G	41603204	41604055	ORA1G	41447669	41448552	DUP
CUR1G	41667783	41865308	ORA1G	41518376	41717281	SYN
CUR1G	41705513	41705865	ORA7G	10035074	10035425	INVDP
CUR1G	41718219	41722329	ORA3G	17645184	17649322	INVDP
CUR1G	41865300	41979024	ORA1G	41978749	42115337	TRANS
CUR1G	41887722	41980857	ORA1G	42001189	42095692	DUP
CUR1G	41896977	41994061	ORA1G	42010410	42108746	DUP
CUR1G	41973101	41991463	ORA2G	24069197	24087403	INVDP
CUR1G	41976256	41979070	ORA2G	24062832	24065655	INVDP
CUR1G	41994455	42013420	ORA1G	42315286	42334497	TRANS
CUR1G	42009630	42010312	ORA1G	42293163	42293844	DUP
CUR1G	42013420	42017109	ORA1G	41720491	41723474	SYN
CUR1G	42035600	42036271	ORA1G	42288117	42288788	TRANS
CUR1G	42036322	42095392	ORA1G	41725216	41785100	SYN
CUR1G	42096836	42206897	ORA1G	41793361	41899508	SYN
CUR1G	42207617	42208685	ORA2G	14223115	14224184	TRANS
CUR1G	42208697	42231925	ORA1G	41899671	41923497	SYN
CUR1G	42232151	42232739	ORA1G	42527527	42528113	DUP
CUR1G	42235844	42242246	ORA3G	12651321	12657704	INVTR
CUR1G	42242246	42273212	ORA2G	24026789	24059857	INVTR
CUR1G	42245595	42297570	ORA1G	42125838	42178795	SYN
CUR1G	42260445	42262002	ORA8G	18646231	18647782	INVDP
CUR1G	42297587	42306437	ORA1G	42181992	42190839	SYN
CUR1G	42306579	42375208	ORA1G	42192738	42262277	SYN
CUR1G	42375408	42376684	ORA1G	42262454	42263706	TRANS
CUR1G	42376811	42379520	ORA1G	42263833	42266545	TRANS
CUR1G	42379573	42384049	ORA1G	42266586	42271067	TRANS
CUR1G	42386446	42389723	ORA1G	42272907	42276178	TRANS
CUR1G	42396992	42401654	ORA2G	10949885	10955221	TRANS
CUR1G	42409664	42413167	ORA1G	42296136	42299673	DUP
CUR1G	42410829	42420687	ORA1G	1211284	1221171	INVTR
CUR1G	42413162	42413682	ORA1G	42304045	42304564	DUP
CUR1G	42414766	42415368	ORA1G	42308073	42308675	DUP
CUR1G	42420697	42427037	ORA1G	42308667	42315282	TRANS
CUR1G	42427430	42436294	ORA1G	43302413	43311273	INVTR
CUR1G	42462082	42463558	ORA2G	11767946	11769423	TRANS
CUR1G	42462083	42463558	ORA7G	9947958	9949432	INVDP
CUR1G	42470633	42476093	ORA2G	11582896	11587767	INVTR
CUR1G	42483013	42483740	ORA7G	3673027	3673754	TRANS
CUR1G	42483768	42484348	ORA7G	3685013	3685663	TRANS
CUR1G	42484858	43451236	ORA1G	42350296	43304310	INV
CUR1G	42812660	42813624	ORA8G	4799740	4800705	DUP
CUR1G	42965920	42970032	ORA2G	14813564	14817501	DUP
CUR1G	42967242	42970597	ORA5G	8731172	8734529	INVDP
CUR1G	43270613	43297142	ORA1G	41937532	41964063	INVDP
CUR1G	43292956	43294538	ORA1G	39511787	39513371	INVDP
CUR1G	43299591	43314475	ORA1G	43770938	43785844	DUP
CUR1G	43329138	43335193	ORA1G	37315048	37321440	DUP
CUR1G	43335199	43335873	ORA4G	14230600	14231276	INVDP
CUR1G	43337281	43353992	ORA1G	43647568	43663736	DUP
CUR1G	43339717	43340381	ORA7G	18969430	18970094	DUP
CUR1G	43345936	43347731	ORA1G	36557391	36559212	INVDP
CUR1G	43451264	43458929	ORA1G	42342659	42350268	INVTR
CUR1G	43510567	43511456	ORA7G	1930036	1930920	INVDP
CUR1G	43519380	43646250	ORA1G	44998279	45121122	TRANS
CUR1G	43538177	43539130	ORA3G	16026245	16027197	DUP
CUR1G	43539610	43541366	ORA8G	5241707	5243428	DUP
CUR1G	43645360	43649246	ORA1G	43416503	43420375	INVTR
CUR1G	43649445	43663223	ORA1G	43402713	43416331	INVTR
CUR1G	43663320	43666783	ORA1G	43399184	43402662	INVTR
CUR1G	43666839	43671386	ORA1G	43394561	43399126	INVTR
CUR1G	43671765	43672134	ORA1G	43393273	43393640	INVTR
CUR1G	43672212	43680043	ORA1G	43385878	43393214	INVTR
CUR1G	43680237	43682804	ORA1G	43383118	43385689	INVTR
CUR1G	43682839	43686869	ORA1G	43378982	43383012	INVTR
CUR1G	43686925	43693554	ORA1G	43372524	43378924	INVTR
CUR1G	43693710	43708728	ORA1G	43357363	43372395	INVTR
CUR1G	43708774	43711737	ORA1G	43354351	43357312	INVTR
CUR1G	43711833	43721263	ORA1G	43344815	43354250	INVTR
CUR1G	43721344	43727737	ORA1G	43334870	43344536	INVTR
CUR1G	43727737	43732090	ORA1G	43458847	43463192	TRANS
CUR1G	43731702	43743897	ORA1G	43429262	43441493	TRANS
CUR1G	43749164	43761120	ORA1G	43463192	43475535	TRANS
CUR1G	43761284	43788119	ORA1G	43476674	43503404	TRANS
CUR1G	43788237	43804514	ORA1G	43503521	43519846	TRANS
CUR1G	43804631	43916459	ORA1G	43519942	43636138	SYN
CUR1G	43930481	43931254	ORA1G	24739856	24740633	INVTR
CUR1G	43947243	43963604	ORA1G	42381690	42397734	INVDP
CUR1G	43948969	43953686	ORA1G	21346659	21351376	DUP
CUR1G	43956084	43966710	ORA1G	18422276	18432925	DUP
CUR1G	43956084	44013723	ORA1G	18422276	18480450	DUP
CUR1G	44035935	44069294	ORA1G	43709064	43742392	SYN
CUR1G	44037288	44038363	ORA6G	8828935	8830005	DUP
CUR1G	44069683	44084977	ORA1G	43930206	43945409	TRANS
CUR1G	44089127	44220566	ORA1G	43787831	43919516	SYN
CUR1G	44223747	44233440	ORA6G	22850070	22861076	TRANS
CUR1G	44226205	44234125	ORA1G	43919260	43927914	SYN
CUR1G	44234928	44236421	ORA1G	43928681	43930178	DUP
CUR1G	44234928	44359505	ORA1G	43944001	44066719	SYN
CUR1G	44364293	44369578	ORA7G	7068286	7073501	DUP
CUR1G	44364996	44386542	ORA1G	37746270	37767758	INVTR
CUR1G	44379711	44386204	ORA1G	43751104	43757958	DUP
CUR1G	44402980	44450551	ORA1G	44072319	44121814	SYN
CUR1G	44452404	44470794	ORA1G	44235815	44251571	INVTR
CUR1G	44461834	44463151	ORA1G	44128628	44129946	DUP
CUR1G	44463476	44466685	ORA1G	44131273	44134701	DUP
CUR1G	44464975	44470794	ORA1G	44122207	44128013	SYN
CUR1G	44467056	44486119	ORA1G	44134780	44154062	SYN
CUR1G	44486116	44489692	ORA7G	5968177	5971586	INVTR
CUR1G	44488022	44489692	ORA1G	11123729	11125402	TRANS
CUR1G	44488022	44489718	ORA8G	5035976	5037678	INVDP
CUR1G	44489719	44569246	ORA1G	44154057	44234618	SYN
CUR1G	44569152	44575204	ORA1G	43758351	43764401	TRANS
CUR1G	44589567	44590810	ORA1G	44129049	44130273	INVDP
CUR1G	44591758	44693517	ORA1G	44249773	44349041	SYN
CUR1G	44661937	44663512	ORA4G	3504569	3506153	INVDP
CUR1G	44688862	44691947	ORA1G	44351489	44354521	DUP
CUR1G	44692068	44713605	ORA1G	44354641	44365617	SYN
CUR1G	44714778	44717265	ORA1G	44396656	44399091	TRANS
CUR1G	44717449	44717881	ORA1G	44417144	44417577	TRANS
CUR1G	44718516	44728816	ORA1G	44381239	44391693	SYN
CUR1G	44723681	44724435	ORA1G	44399884	44400639	DUP
CUR1G	44724448	44725803	ORA1G	44350117	44351489	DUP
CUR1G	44725285	44727548	ORA1G	44393183	44396042	DUP
CUR1G	44725509	44726672	ORA1G	44348910	44350081	DUP
CUR1G	44737844	44742028	ORA1G	44412048	44416633	SYN
CUR1G	44742665	44761451	ORA1G	44418500	44434741	SYN
CUR1G	44763915	44779837	ORA1G	44364322	44380250	TRANS
CUR1G	44772635	44774600	ORA1G	44403238	44405126	DUP
CUR1G	44774691	44778570	ORA1G	44405407	44409289	DUP
CUR1G	44804308	44840343	ORA6G	17722943	17758972	INVDP
CUR1G	44818120	44863918	ORA3G	25452188	25498028	DUP
CUR1G	44856487	44856867	ORA1G	39397075	39397452	INVTR
CUR1G	44856966	44857841	ORA1G	39396192	39397067	TRANS
CUR1G	44879188	44933733	ORA1G	44434753	44490446	SYN
CUR1G	44942907	45108754	ORA1G	44494784	44646668	SYN
CUR1G	45108805	45114315	ORA4G	7978782	7984454	TRANS
CUR1G	45108817	45114351	ORA2G	22690501	22695675	INVDP
CUR1G	45111326	45114348	ORA2G	9743952	9746963	INVDP
CUR1G	45114349	45367696	ORA1G	44646714	44865105	SYN
CUR1G	45358376	45359415	ORA7G	14114931	14115985	INVDP
CUR1G	45360714	45364826	ORA1G	44872871	44876880	DUP
CUR1G	45368332	45368726	ORA1G	44872035	44872430	SYN
CUR1G	45368372	45371275	ORA1G	44866271	44869186	DUP
CUR1G	45368418	45491212	ORA1G	44878702	44998277	SYN
CUR1G	45370027	45370660	ORA1G	44493659	44494296	INVDP
CUR2G	7395	271920	ORA2G	730750	999890	INVTR
CUR2G	143852	147766	ORA3G	5155359	5159264	INVDP
CUR2G	143868	147372	ORA3G	4985326	4988811	INVDP
CUR2G	143868	147846	ORA3G	6979375	6983374	DUP
CUR2G	157420	159868	ORA1G	13414738	13418241	DUP
CUR2G	272323	633465	ORA2G	182966	523887	SYN
CUR2G	326288	328829	ORA2G	13346632	13349172	DUP
CUR2G	575516	583917	ORA2G	15196786	15205137	DUP
CUR2G	575518	576404	ORA7G	18700825	18701712	DUP
CUR2G	575518	583919	ORA4G	20869893	20878219	INVDP
CUR2G	575519	576180	ORA4G	20963689	20964363	INVDP
CUR2G	575520	583919	ORA2G	9834418	9842791	INVDP
CUR2G	633480	796816	ORA2G	531423	697325	SYN
CUR2G	815205	942318	ORA2G	18815	166459	INVTR
CUR2G	816830	817578	ORA2G	181623	182348	INVDP
CUR2G	937054	995300	ORA2G	1000847	1052632	SYN
CUR2G	996588	1060793	ORA2G	1054513	1118357	SYN
CUR2G	1012073	1013643	ORA8G	9595766	9597397	INVDP
CUR2G	1057908	1060793	ORA2G	1119258	1122209	DUP
CUR2G	1060874	1105952	ORA2G	1122245	1167347	SYN
CUR2G	1060883	1061267	ORA2G	1118422	1118806	DUP
CUR2G	1106422	1108045	ORA1G	6229052	6230670	INVTR
CUR2G	1120683	1129036	ORA1G	22435416	22443812	INVDP
CUR2G	1131248	1148285	ORA2G	9467602	9492000	INVTR
CUR2G	1167775	1186775	ORA2G	5477969	5497119	TRANS
CUR2G	1197136	1235340	ORA2G	1169390	1219366	SYN
CUR2G	1235992	1244300	ORA8G	5793278	5801614	INVTR
CUR2G	1245456	1346567	ORA2G	1220578	1321432	SYN
CUR2G	1346564	1363081	ORA2G	1325921	1343469	SYN
CUR2G	1361941	1362888	ORA2G	1558480	1559423	DUP
CUR2G	1362766	1380014	ORA2G	1536284	1553709	SYN
CUR2G	1365144	1365881	ORA2G	1561113	1561849	DUP
CUR2G	1380014	1387898	ORA4G	14264329	14272487	INVDP
CUR2G	1380014	1387898	ORA6G	3577539	3585715	DUP
CUR2G	1380021	1381891	ORA6G	11403366	11405228	INVDP
CUR2G	1382587	1387897	ORA6G	11397076	11402368	INVDP
CUR2G	1388222	1390623	ORA2G	1554128	1556526	SYN
CUR2G	1390625	1407521	ORA2G	1562943	1579886	SYN
CUR2G	1407519	1511214	ORA2G	1590436	1688876	SYN
CUR2G	1410141	1414731	ORA6G	16005753	16010297	DUP
CUR2G	1511232	1608449	ORA2G	1691170	1793976	SYN
CUR2G	1513949	1515231	ORA2G	1688488	1689760	DUP
CUR2G	1608482	1625731	ORA2G	1806235	1823338	SYN
CUR2G	1626466	1753924	ORA2G	1825186	1939491	SYN
CUR2G	1646941	1652179	ORA1G	19584051	19589290	INVDP
CUR2G	1646941	1652199	ORA5G	6239341	6244600	DUP
CUR2G	1714278	1717119	ORA6G	16259045	16261887	DUP
CUR2G	1716163	1719354	ORA6G	21029381	21032561	DUP
CUR2G	1762826	1938103	ORA2G	24301193	24463665	INVTR
CUR2G	1839480	1843481	ORA2G	1982664	1986671	INVDP
CUR2G	1883041	1883562	ORA1G	7611984	7612510	INVDP
CUR2G	1924031	1927005	ORA2G	1980751	1983741	DUP
CUR2G	1938944	1952999	ORA8G	5206841	5220895	INVDP
CUR2G	1938959	1957650	ORA2G	5478390	5497119	INVDP
CUR2G	1962273	2131527	ORA2G	3733120	3927681	INVTR
CUR2G	1966169	2221087	ORA2G	3766899	3918335	INVDP
CUR2G	2087485	2088412	ORA4G	18295251	18296190	INVDP
CUR2G	2111141	2131527	ORA2G	3733120	3753274	INVDP
CUR2G	2237035	2243935	ORA2G	24294246	24301185	INVTR
CUR2G	2243976	2244476	ORA2G	1971308	1971809	TRANS
CUR2G	2246124	2250012	ORA2G	1975838	1979719	TRANS
CUR2G	2246561	2247568	ORA2G	1991158	1992135	DUP
CUR2G	2249856	2251002	ORA2G	24370480	24371625	DUP
CUR2G	2255957	2283440	ORA2G	1942632	1970477	SYN
CUR2G	2281608	2370191	ORA2G	1992218	2070671	SYN
CUR2G	2301484	2302178	ORA3G	6721130	6721824	DUP
CUR2G	2301623	2302198	ORA1G	32139613	32140189	DUP
CUR2G	2372015	2402369	ORA2G	2074368	2103525	SYN
CUR2G	2402698	2437514	ORA2G	2106420	2126661	SYN
CUR2G	2449941	2474349	ORA2G	2133370	2158234	SYN
CUR2G	2474501	2475640	ORA5G	8235948	8237086	TRANS
CUR2G	2474802	2475818	ORA6G	18600358	18601374	INVDP
CUR2G	2475818	2516251	ORA2G	2161181	2216964	SYN
CUR2G	2510847	2515333	ORA2G	2221183	2225667	DUP
CUR2G	2516290	2520709	ORA2G	2222473	2226899	SYN
CUR2G	2519676	2527679	ORA1G	11872494	11880493	INVTR
CUR2G	2520796	2522065	ORA2G	2227767	2229041	SYN
CUR2G	2524587	2525023	ORA7G	8239965	8240401	DUP
CUR2G	2525296	2527679	ORA2G	2229036	2231404	SYN
CUR2G	2527676	2528595	ORA7G	18701772	18702721	INVDP
CUR2G	2527696	2536046	ORA2G	24340437	24349043	INVDP
CUR2G	2536046	2539090	ORA2G	2231395	2234385	SYN
CUR2G	2536106	2538435	ORA2G	2217341	2219678	DUP
CUR2G	2546715	2674346	ORA2G	3594879	3729917	TRANS
CUR2G	2552111	2677865	ORA2G	3600371	3733096	TRANS
CUR2G	2559163	2661585	ORA2G	3606866	3742504	DUP
CUR2G	2565190	2565679	ORA7G	4065222	4065724	INVDP
CUR2G	2678285	2693758	ORA2G	12904025	12919503	INVTR
CUR2G	2699867	2707766	ORA2G	2234239	2242147	SYN
CUR2G	2701779	2705038	ORA2G	3589658	3592891	INVDP
CUR2G	2716547	2717649	ORA1G	20485498	20486600	DUP
CUR2G	2806649	2822660	ORA1G	43664000	43679913	DUP
CUR2G	2823739	2828921	ORA2G	22743447	22748628	DUP
CUR2G	2823739	2830301	ORA1G	18319177	18325731	INVDP
CUR2G	2823739	2834249	ORA2G	22759732	22770177	DUP
CUR2G	2823739	2835792	ORA2G	7553683	7565728	DUP
CUR2G	2829375	2834289	ORA1G	20601851	20606769	INVDP
CUR2G	2830599	2837114	ORA2G	7560529	7567029	DUP
CUR2G	2837575	2993288	ORA2G	4553053	4697611	TRANS
CUR2G	2873107	2875484	ORA1G	29618270	29620625	DUP
CUR2G	2903401	2904664	ORA4G	3325006	3326270	DUP
CUR2G	2994154	2999644	ORA2G	2275644	2279945	TRANS
CUR2G	3005904	3012032	ORA2G	2253959	2260405	SYN
CUR2G	3012097	3014704	ORA7G	12481510	12484114	INVDP
CUR2G	3012107	3014667	ORA2G	17470206	17472805	TRANS
CUR2G	3035008	3042638	ORA2G	2287143	2294471	SYN
CUR2G	3042855	4065991	ORA2G	2295552	3337221	SYN
CUR2G	3246033	3260661	ORA4G	9512643	9527271	INVDP
CUR2G	3246050	3260626	ORA7G	1611027	1624652	DUP
CUR2G	3410393	3421484	ORA1G	16452376	16463696	INVDP
CUR2G	3547889	3552369	ORA3G	6970455	6974950	INVDP
CUR2G	3676917	3679198	ORA6G	18357279	18359477	DUP
CUR2G	3760401	3763104	ORA5G	9917962	9920673	INVDP
CUR2G	3952838	3957588	ORA1G	13128617	13133378	DUP
CUR2G	4018150	4023922	ORA7G	6637127	6642896	INVDP
CUR2G	4076178	4129061	ORA2G	3338987	3387316	SYN
CUR2G	4082037	4082890	ORA2G	3338124	3338977	DUP
CUR2G	4117732	4118722	ORA2G	3388992	3390032	DUP
CUR2G	4128637	4162742	ORA2G	3390113	3422749	SYN
CUR2G	4166143	4315411	ORA2G	3426752	3552409	SYN
CUR2G	4306259	4311343	ORA3G	2575119	2579862	DUP
CUR2G	4315490	4332461	ORA2G	3553545	3573494	SYN
CUR2G	4384114	4405061	ORA2G	4704430	4725280	TRANS
CUR2G	4458460	4497478	ORA2G	3927681	3966489	SYN
CUR2G	4510451	4575797	ORA2G	3979472	4041480	SYN
CUR2G	4576454	4577488	ORA2G	4813313	4814348	INVDP
CUR2G	4579187	4579880	ORA8G	8853024	8853736	TRANS
CUR2G	4580277	4586547	ORA2G	4044168	4050479	SYN
CUR2G	4586626	4588965	ORA7G	7392066	7394410	TRANS
CUR2G	4588963	5051933	ORA2G	4050560	4514341	SYN
CUR2G	4635851	4636347	ORA4G	19355547	19356044	INVDP
CUR2G	4665949	4670446	ORA4G	7340532	7345023	DUP
CUR2G	4857329	4858268	ORA4G	5594331	5595272	DUP
CUR2G	5047093	5057301	ORA2G	4539248	4549464	DUP
CUR2G	5052572	5076411	ORA2G	4515400	4539246	SYN
CUR2G	5076803	5099053	ORA1G	16201080	16223190	INVDP
CUR2G	5099549	5309572	ORA2G	5267929	5477963	SYN
CUR2G	5178814	5187560	ORA4G	6368386	6377179	INVDP
CUR2G	5179134	5181705	ORA1G	14039742	14042114	DUP
CUR2G	5180052	5187561	ORA8G	8599320	8606687	DUP
CUR2G	5180299	5186906	ORA8G	9438188	9444631	DUP
CUR2G	5260397	5262215	ORA2G	2158554	2160364	DUP
CUR2G	5326484	5517181	ORA2G	5497041	5689040	SYN
CUR2G	5371766	5374060	ORA4G	17516265	17518567	DUP
CUR2G	5375519	5378427	ORA8G	2610514	2613210	INVDP
CUR2G	5435371	5436499	ORA3G	19561882	19563012	INVDP
CUR2G	5517188	5577371	ORA2G	5690121	5747934	SYN
CUR2G	5540212	5541237	ORA1G	37329732	37330784	INVDP
CUR2G	5580100	6078266	ORA2G	4725275	5261261	INVTR
CUR2G	5681034	5681997	ORA4G	17827426	17828387	DUP
CUR2G	5838884	5839172	ORA3G	8797092	8797380	INVDP
CUR2G	5892240	5892848	ORA6G	13597366	13597975	INVDP
CUR2G	5892338	5892848	ORA7G	17971623	17972133	DUP
CUR2G	5998890	5999907	ORA7G	3487506	3488502	DUP
CUR2G	6014362	6015306	ORA8G	18644968	18645926	DUP
CUR2G	6045221	6047239	ORA6G	17548505	17550513	DUP
CUR2G	6045221	6047247	ORA6G	17558149	17560178	DUP
CUR2G	6078263	6084213	ORA3G	16020225	16026175	DUP
CUR2G	6078266	6079364	ORA2G	23527570	23528646	INVTR
CUR2G	6078266	6087979	ORA1G	21020779	21030282	INVTR
CUR2G	6078820	6082144	ORA2G	1494416	1497689	INVTR
CUR2G	6088399	6091908	ORA7G	18509777	18513291	INVTR
CUR2G	6092302	6554276	ORA2G	6229946	6695273	TRANS
CUR2G	6176998	6189509	ORA6G	13922867	13935235	INVDP
CUR2G	6549617	6554276	ORA8G	5196475	5201135	INVDP
CUR2G	6554281	6573244	ORA2G	5477969	5497087	DUP
CUR2G	6573307	6574256	ORA2G	5756072	5757022	SYN
CUR2G	6573313	6578896	ORA2G	15431294	15436886	INVDP
CUR2G	6574343	6753790	ORA2G	5757102	5936693	SYN
CUR2G	6588783	6602656	ORA5G	6916984	6931114	INVDP
CUR2G	6588783	6602656	ORA7G	4129278	4143267	DUP
CUR2G	6621490	6632159	ORA1G	36860005	36870773	INVDP
CUR2G	6621490	6632161	ORA1G	6300664	6311431	INVDP
CUR2G	6621490	6632169	ORA4G	12340263	12350927	DUP
CUR2G	6621890	6632169	ORA4G	20928093	20938348	INVDP
CUR2G	6630933	6632169	ORA4G	6657890	6659127	INVDP
CUR2G	6651740	6652574	ORA3G	3867590	3868423	DUP
CUR2G	6689354	6690874	ORA3G	3868420	3869951	DUP
CUR2G	6753392	6756761	ORA2G	1937752	1941190	TRANS
CUR2G	6754811	7046843	ORA2G	5937711	6229833	SYN
CUR2G	6769644	6779436	ORA3G	17582231	17591996	DUP
CUR2G	7047229	7225702	ORA2G	6857634	7036034	SYN
CUR2G	7055996	7057110	ORA3G	12234374	12235474	DUP
CUR2G	7062942	7064761	ORA3G	12241848	12243652	DUP
CUR2G	7225708	7250899	ORA2G	7909878	7934848	DUP
CUR2G	7259205	7283934	ORA2G	15033019	15051677	TRANS
CUR2G	7296965	7299229	ORA7G	4191020	4193325	TRANS
CUR2G	7342820	7358534	ORA2G	18958939	18975186	DUP
CUR2G	7342820	7438595	ORA2G	9261646	9346453	INVTR
CUR2G	7366185	7367450	ORA3G	24605869	24607133	DUP
CUR2G	7427472	7427910	ORA1G	34954582	34955023	DUP
CUR2G	7438681	7440026	ORA4G	18511583	18512919	TRANS
CUR2G	7462351	7659480	ORA2G	7051806	7249079	SYN
CUR2G	7634653	7636078	ORA4G	13039055	13040480	DUP
CUR2G	7661659	7664122	ORA2G	8005272	8007729	SYN
CUR2G	7667087	7706583	ORA2G	8011442	8051337	SYN
CUR2G	7710346	7711909	ORA1G	22654228	22655804	INVDP
CUR2G	7717420	7721146	ORA2G	12380227	12383806	DUP
CUR2G	7722927	7726526	ORA2G	7279437	7283068	INVDP
CUR2G	7723539	7726541	ORA4G	11950731	11953676	INVDP
CUR2G	7731105	7769523	ORA2G	8051490	8090642	SYN
CUR2G	7769515	7831947	ORA2G	8096083	8158585	SYN
CUR2G	7832083	7864103	ORA2G	8163612	8196706	SYN
CUR2G	7864465	7936602	ORA2G	8200486	8272694	SYN
CUR2G	7964696	8030087	ORA2G	7838069	7909885	INVDP
CUR2G	7967986	7968969	ORA3G	18248231	18249213	DUP
CUR2G	7974792	8032702	ORA2G	7835282	7904618	INVDP
CUR2G	8028964	8033370	ORA2G	8277617	8282175	SYN
CUR2G	8033399	8034262	ORA3G	9610119	9610963	INVTR
CUR2G	8035139	8234105	ORA2G	8283907	8483382	SYN
CUR2G	8037680	8038787	ORA7G	11473431	11474505	INVDP
CUR2G	8037709	8038695	ORA5G	3647253	3648207	DUP
CUR2G	8037709	8038802	ORA4G	5489270	5490398	INVDP
CUR2G	8071474	8072314	ORA6G	9329568	9330394	INVDP
CUR2G	8192624	8193683	ORA1G	16543768	16544818	INVDP
CUR2G	8235487	8244106	ORA2G	8523267	8531883	TRANS
CUR2G	8241382	8246773	ORA1G	20328374	20333769	TRANS
CUR2G	8242899	8244931	ORA5G	7784559	7786590	INVDP
CUR2G	8250116	8252516	ORA2G	12281128	12283521	DUP
CUR2G	8263244	8276915	ORA2G	8509622	8523336	SYN
CUR2G	8276393	8280241	ORA2G	19973984	19977830	INVTR
CUR2G	8310503	8311225	ORA8G	8867918	8868634	INVTR
CUR2G	8316073	8317298	ORA2G	14592064	14593289	INVDP
CUR2G	8316198	8317558	ORA8G	8860321	8861678	INVDP
CUR2G	8363314	8365803	ORA2G	14545224	14547714	INVDP
CUR2G	8370739	8372036	ORA2G	14543903	14545230	INVDP
CUR2G	8372733	8377424	ORA7G	8611045	8615738	INVTR
CUR2G	8385161	8576352	ORA2G	8539056	8730160	SYN
CUR2G	8575599	8579246	ORA1G	15742872	15746465	INVDP
CUR2G	8577103	8634534	ORA2G	8730736	8788224	SYN
CUR2G	8625223	8639446	ORA8G	9527489	9541856	DUP
CUR2G	8634707	8639495	ORA2G	21927318	21932104	DUP
CUR2G	8634771	8786581	ORA2G	8788620	8940174	SYN
CUR2G	8636927	8639495	ORA8G	7846263	7848840	DUP
CUR2G	8764890	8775258	ORA1G	19364184	19374544	DUP
CUR2G	8769206	8775258	ORA3G	11639970	11646013	INVDP
CUR2G	8786591	8804840	ORA2G	14971653	14989055	DUP
CUR2G	8786975	8804814	ORA2G	9362661	9379633	INVDP
CUR2G	8786975	9047545	ORA2G	6695312	6857563	INVTR
CUR2G	8786984	8830974	ORA2G	8940296	8984275	SYN
CUR2G	8827838	8853161	ORA2G	14819587	14845097	DUP
CUR2G	8828105	8863305	ORA2G	9031779	9066869	DUP
CUR2G	8830158	8878134	ORA2G	14822106	14870003	DUP
CUR2G	8831030	8863305	ORA2G	8984336	9016540	SYN
CUR2G	8859902	8862823	ORA7G	1369846	1372841	INVDP
CUR2G	8863368	8878140	ORA2G	9016606	9031390	DUP
CUR2G	8863368	8902218	ORA2G	9066935	9105764	SYN
CUR2G	8876705	8878186	ORA3G	13546950	13548432	INVDP
CUR2G	8887412	8892142	ORA3G	11631240	11636015	INVDP
CUR2G	9054234	9134890	ORA2G	9144690	9225185	SYN
CUR2G	9090171	9090558	ORA2G	14471098	14471485	DUP
CUR2G	9090171	9090617	ORA6G	18693445	18693891	INVDP
CUR2G	9090171	9090617	ORA7G	10181046	10181492	INVDP
CUR2G	9090171	9090964	ORA7G	21132303	21133148	INVDP
CUR2G	9134878	9166507	ORA2G	9226185	9257534	SYN
CUR2G	9166571	9753390	ORA2G	7352760	8011264	INVTR
CUR2G	9166572	9170662	ORA2G	9257577	9261652	SYN
CUR2G	9175494	9214020	ORA2G	7252289	7304063	DUP
CUR2G	9183045	9235989	ORA2G	7270436	7325948	DUP
CUR2G	9183895	9259762	ORA2G	7271320	7350236	DUP
CUR2G	9189079	9263845	ORA2G	7275964	7350515	DUP
CUR2G	9197183	9264408	ORA2G	7287191	7351103	DUP
CUR2G	9401906	9402864	ORA2G	22426552	22427495	INVDP
CUR2G	9401907	9402929	ORA1G	13661869	13662890	INVDP
CUR2G	9401909	9402725	ORA2G	15320799	15321576	INVDP
CUR2G	9401909	9402920	ORA1G	34203130	34204059	DUP
CUR2G	9401909	9402929	ORA1G	25934054	25935067	DUP
CUR2G	9453518	9454517	ORA6G	21184583	21185577	DUP
CUR2G	9654126	9655510	ORA3G	21760156	21761537	DUP
CUR2G	9659077	9661114	ORA3G	14237747	14239516	DUP
CUR2G	9743819	9747001	ORA2G	8531984	8535161	INVDP
CUR2G	9748242	9749848	ORA6G	15838468	15840072	INVDP
CUR2G	9751613	9753378	ORA6G	15877517	15879280	INVDP
CUR2G	9755156	9756229	ORA7G	3310242	3311149	TRANS
CUR2G	9759774	9780088	ORA2G	12291900	12312228	DUP
CUR2G	9759781	9762283	ORA4G	25183774	25186293	DUP
CUR2G	9783961	9801872	ORA8G	6379217	6399044	INVDP
CUR2G	9795101	9801873	ORA1G	14064891	14071678	DUP
CUR2G	9835735	9839122	ORA2G	8346	11682	INVTR
CUR2G	9879417	9881942	ORA1G	27212625	27215149	TRANS
CUR2G	9973557	9988700	ORA2G	15012773	15028032	INVTR
CUR2G	10012066	10014885	ORA8G	17998698	18001450	TRANS
CUR2G	10024063	10028574	ORA2G	15028650	15032955	INVTR
CUR2G	10084594	10085494	ORA3G	10694686	10695585	TRANS
CUR2G	10089359	10089807	ORA2G	21936381	21936829	TRANS
CUR2G	10110860	10111494	ORA2G	21932111	21932745	TRANS
CUR2G	10112620	10113411	ORA7G	10386203	10386996	TRANS
CUR2G	10130812	10131440	ORA2G	8008090	8008716	DUP
CUR2G	10137087	10141888	ORA3G	15189835	15194579	DUP
CUR2G	10137303	10138350	ORA3G	6967048	6968110	DUP
CUR2G	10137659	10141763	ORA1G	12143395	12147444	TRANS
CUR2G	10151171	10156209	ORA2G	5230692	5235729	DUP
CUR2G	10151171	10156745	ORA3G	13332706	13338168	INVDP
CUR2G	10156235	10156777	ORA2G	4630286	4630819	INVDP
CUR2G	10221329	10245406	ORA2G	14989061	15012714	INVTR
CUR2G	10234920	10235619	ORA1G	29427780	29428479	DUP
CUR2G	10235013	10236603	ORA2G	16414947	16416154	INVDP
CUR2G	10245413	10334760	ORA2G	9379755	9468783	SYN
CUR2G	10337023	10343450	ORA2G	9502879	9509289	SYN
CUR2G	10351451	10616427	ORA2G	9513804	9743776	SYN
CUR2G	10363574	10364223	ORA1G	12230488	12231129	INVDP
CUR2G	10617443	10666989	ORA2G	9770311	9816744	SYN
CUR2G	10629914	10631825	ORA2G	9821697	9823542	DUP
CUR2G	10666985	10669111	ORA2G	9818426	9820555	SYN
CUR2G	10667957	10680018	ORA2G	9898022	9910087	SYN
CUR2G	10684052	10742433	ORA2G	9947716	10005333	SYN
CUR2G	10741337	10786503	ORA2G	9842793	9897618	INVTR
CUR2G	10742590	10746482	ORA2G	10005489	10009400	SYN
CUR2G	10746532	10748513	ORA4G	5545866	5547774	INVDP
CUR2G	10776744	10792446	ORA2G	9912810	9928541	INVTR
CUR2G	10786494	10786929	ORA2G	9833930	9834418	INVDP
CUR2G	10790501	10793716	ORA2G	9911511	9914765	INVTR
CUR2G	10791431	10792361	ORA2G	9826235	9827166	INVDP
CUR2G	10818599	10819188	ORA6G	16239693	16240281	INVTR
CUR2G	10830264	10840190	ORA2G	10009396	10019294	SYN
CUR2G	10840170	10856346	ORA2G	11150467	11166636	INVTR
CUR2G	10841812	10844311	ORA2G	3586179	3588673	INVDP
CUR2G	10860637	10867983	ORA6G	15269893	15277222	INVTR
CUR2G	10862399	11423037	ORA2G	10065180	10634232	SYN
CUR2G	10943077	10947933	ORA6G	11876392	11881238	INVDP
CUR2G	11060006	11061099	ORA2G	14810733	14811793	INVDP
CUR2G	11422584	11432536	ORA8G	7811759	7821593	DUP
CUR2G	11422585	11424436	ORA4G	20242211	20244059	INVDP
CUR2G	11422585	11432536	ORA6G	15868584	15878496	DUP
CUR2G	11422585	11432536	ORA6G	15917782	15927718	DUP
CUR2G	11422747	11429351	ORA2G	10844070	10850658	INVDP
CUR2G	11423117	11429620	ORA2G	10634311	10640813	SYN
CUR2G	11428546	11432536	ORA2G	8496696	8500680	DUP
CUR2G	11429822	11432536	ORA2G	10641026	10643734	SYN
CUR2G	11446436	11449477	ORA2G	10657548	10660590	SYN
CUR2G	11446968	11448330	ORA3G	21074349	21075710	INVDP
CUR2G	11449466	11460559	ORA2G	9119070	9130118	TRANS
CUR2G	11451159	11457365	ORA2G	13204435	13210641	DUP
CUR2G	11457419	11460559	ORA2G	13210683	13213816	DUP
CUR2G	11479908	11484336	ORA5G	7787772	7792184	INVTR
CUR2G	11486220	11489062	ORA4G	18059124	18061969	INVTR
CUR2G	11486228	11487638	ORA2G	3584266	3585676	INVTR
CUR2G	11496600	11500373	ORA4G	1284657	1289232	DUP
CUR2G	11496600	11516241	ORA2G	10678460	10700402	SYN
CUR2G	11496638	11511937	ORA4G	1250915	1266808	DUP
CUR2G	11512703	11514319	ORA7G	5944750	5946359	INVDP
CUR2G	11513106	11514319	ORA1G	27570964	27572177	DUP
CUR2G	11513307	11514763	ORA4G	7486432	7487887	DUP
CUR2G	11519669	11633851	ORA2G	10724807	10838936	SYN
CUR2G	11520078	11537131	ORA2G	6840695	6857640	INVDP
CUR2G	11656090	11665614	ORA4G	13094089	13103427	TRANS
CUR2G	11662934	11665619	ORA4G	18367067	18369752	DUP
CUR2G	11665615	11667166	ORA6G	22850248	22851574	INVDP
CUR2G	11669349	11689963	ORA2G	10892670	10913272	SYN
CUR2G	11687309	11691780	ORA2G	10955238	10959711	SYN
CUR2G	11688024	11689297	ORA6G	22861582	22862853	INVDP
CUR2G	11712107	11718114	ORA2G	11005688	11011690	DUP
CUR2G	11717309	11895806	ORA2G	10985719	11110651	SYN
CUR2G	11895623	11899284	ORA1G	6276181	6279845	DUP
CUR2G	11895925	11909290	ORA2G	11110776	11124015	SYN
CUR2G	11901313	11907760	ORA1G	7042139	7048425	DUP
CUR2G	11930771	12365602	ORA2G	11168529	11566457	SYN
CUR2G	12365230	12366875	ORA2G	11571151	11572774	SYN
CUR2G	12366918	12371242	ORA2G	11577949	11582253	SYN
CUR2G	12371753	12376086	ORA3G	10795393	10799808	INVDP
CUR2G	12376451	12379454	ORA2G	11598942	11601480	SYN
CUR2G	12380006	12380674	ORA2G	3387311	3387979	INVTR
CUR2G	12382043	12425362	ORA2G	11603678	11647215	SYN
CUR2G	12425558	12514038	ORA2G	11648124	11736924	SYN
CUR2G	12516054	12516803	ORA2G	11750738	11751489	TRANS
CUR2G	12517153	12518200	ORA2G	11751564	11752610	TRANS
CUR2G	12523394	12525471	ORA2G	11752833	11754933	TRANS
CUR2G	12526188	12535487	ORA2G	11755595	11763592	TRANS
CUR2G	12542333	12545288	ORA2G	11764196	11767145	TRANS
CUR2G	12545449	12546172	ORA2G	11767204	11767928	TRANS
CUR2G	12546251	12546720	ORA2G	11769450	11769918	TRANS
CUR2G	12551912	12559824	ORA2G	11777816	11785509	TRANS
CUR2G	12566405	12586483	ORA2G	12050007	12070167	DUP
CUR2G	12588811	12645445	ORA2G	12313507	12370197	DUP
CUR2G	12645859	12690823	ORA2G	13157235	13202310	TRANS
CUR2G	12679509	12682272	ORA3G	14531223	14533901	INVDP
CUR2G	12679511	12682498	ORA3G	14751335	14754167	DUP
CUR2G	12686396	13557910	ORA2G	11785512	12895918	INV
CUR2G	12689264	12690909	ORA2G	13202406	13204042	INVDP
CUR2G	12895642	12896512	ORA4G	9626727	9627603	INVDP
CUR2G	12898309	12900326	ORA4G	9653548	9655559	INVDP
CUR2G	12902586	12906891	ORA4G	17131101	17135488	INVDP
CUR2G	12912361	12914084	ORA4G	9624940	9626668	INVDP
CUR2G	12990709	12991460	ORA1G	6191378	6192125	INVDP
CUR2G	13257849	13263448	ORA8G	6435657	6441227	INVDP
CUR2G	13277283	13282314	ORA8G	12289145	12294177	INVDP
CUR2G	13352264	13353761	ORA6G	11303915	11305417	DUP
CUR2G	13352295	13366487	ORA4G	20741536	20755843	INVDP
CUR2G	13394838	13397598	ORA4G	11953076	11955418	INVDP
CUR2G	13395367	13397761	ORA3G	19426964	19429358	INVDP
CUR2G	13435276	13451487	ORA1G	43663801	43679923	DUP
CUR2G	13562511	13577269	ORA7G	2399535	2414271	TRANS
CUR2G	13608405	13637358	ORA2G	10917291	10947954	TRANS
CUR2G	13650484	13898003	ORA2G	12928759	13157243	INV
CUR2G	13652527	13662478	ORA2G	12919465	12929425	DUP
CUR2G	13666958	13667599	ORA3G	14079185	14079823	INVDP
CUR2G	13669813	13674513	ORA1G	6980556	6985187	DUP
CUR2G	13881833	13908147	ORA2G	13108199	13125984	DUP
CUR2G	13887576	13889923	ORA2G	12898268	12900615	INVDP
CUR2G	13914022	13914730	ORA4G	11932000	11932723	TRANS
CUR2G	13915825	13916218	ORA4G	11940497	11940891	TRANS
CUR2G	13965372	13969966	ORA6G	13708005	13713021	INVDP
CUR2G	13976846	13977389	ORA4G	20881507	20882045	INVTR
CUR2G	14005539	14006982	ORA4G	20316803	20318245	TRANS
CUR2G	14011413	14014613	ORA2G	14355442	14358834	TRANS
CUR2G	14021916	14022568	ORA7G	2384175	2385161	TRANS
CUR2G	14022737	14023106	ORA7G	2384169	2384539	DUP
CUR2G	14027955	14034837	ORA2G	13213803	13215569	SYN
CUR2G	14033964	14035672	ORA1G	42190838	42192588	INVDP
CUR2G	14033971	14035672	ORA3G	8618746	8620476	DUP
CUR2G	14034949	14140427	ORA2G	13215709	13323202	SYN
CUR2G	14143922	14172311	ORA2G	13368428	13396648	SYN
CUR2G	14172310	14173735	ORA8G	11429320	11430746	TRANS
CUR2G	14173785	14202360	ORA2G	13396676	13424052	SYN
CUR2G	14201801	14202360	ORA2G	13428704	13429265	DUP
CUR2G	14202376	14231220	ORA2G	13433150	13459788	SYN
CUR2G	14232503	14237075	ORA2G	5249034	5253598	DUP
CUR2G	14243206	14259140	ORA2G	13464630	13480401	SYN
CUR2G	14260210	14290048	ORA2G	13500600	13526398	SYN
CUR2G	14293268	14294595	ORA2G	13532245	13533571	SYN
CUR2G	14294779	14296058	ORA4G	12818112	12819365	TRANS
CUR2G	14296089	14381077	ORA2G	13533744	13597596	SYN
CUR2G	14396906	14495831	ORA2G	13618568	13714691	SYN
CUR2G	14496381	14496962	ORA4G	13913539	13914117	TRANS
CUR2G	14498037	14533314	ORA2G	13715818	13750585	SYN
CUR2G	14534077	14571984	ORA2G	13752283	13791460	SYN
CUR2G	14582897	14620373	ORA2G	13876092	13913536	TRANS
CUR2G	14625295	14626204	ORA4G	3523172	3524086	INVTR
CUR2G	14628340	14638564	ORA4G	4408027	4418330	INVTR
CUR2G	14637454	14717568	ORA2G	13792173	13869900	SYN
CUR2G	14731000	14732008	ORA2G	723188	724205	INVTR
CUR2G	14741638	15044788	ORA2G	13915738	14126394	SYN
CUR2G	14976175	14978863	ORA8G	7800401	7803253	INVDP
CUR2G	15050306	15051560	ORA7G	19829217	19830457	INVTR
CUR2G	15052636	15111071	ORA2G	14134446	14192915	SYN
CUR2G	15110436	15111793	ORA2G	14255074	14256485	SYN
CUR2G	15110436	15118166	ORA2G	14202428	14210250	DUP
CUR2G	15111864	15130804	ORA2G	14256561	14276334	SYN
CUR2G	15113622	15117024	ORA2G	14225442	14228911	DUP
CUR2G	15129091	15131334	ORA2G	14216138	14218385	DUP
CUR2G	15132470	15137696	ORA2G	14210540	14216670	TRANS
CUR2G	15142664	15145947	ORA2G	14280715	14283923	SYN
CUR2G	15142740	15147219	ORA2G	14239854	14244290	DUP
CUR2G	15146532	15152791	ORA2G	14284493	14291023	SYN
CUR2G	15154958	15207499	ORA2G	14297801	14354699	SYN
CUR2G	15208704	15267001	ORA2G	14875550	14933835	TRANS
CUR2G	15209150	15241151	ORA6G	17767871	17799880	INVDP
CUR2G	15209893	15267001	ORA8G	8026456	8083576	DUP
CUR2G	15233164	15235473	ORA8G	8138454	8140764	INVDP
CUR2G	15262536	15262769	ORA2G	5689815	5690048	INVDP
CUR2G	15267371	15381914	ORA2G	14360465	14466510	SYN
CUR2G	15280135	15281328	ORA3G	9507354	9508548	INVDP
CUR2G	15295169	15300929	ORA4G	5382492	5388270	INVDP
CUR2G	15382386	15421667	ORA2G	14473060	14518376	SYN
CUR2G	15413841	15414730	ORA7G	11005269	11006177	INVDP
CUR2G	15441902	15534973	ORA2G	15120569	15196787	SYN
CUR2G	15535004	15540645	ORA2G	15205220	15210649	SYN
CUR2G	15541683	15547236	ORA2G	15264178	15269686	DUP
CUR2G	15542352	15547150	ORA2G	15210658	15215429	SYN
CUR2G	15545403	15547231	ORA2G	15224604	15226433	SYN
CUR2G	15547351	15567740	ORA2G	15269778	15294959	SYN
CUR2G	15552658	15553402	ORA2G	15234889	15235629	DUP
CUR2G	15552676	15553402	ORA2G	15255901	15256628	DUP
CUR2G	15553938	15554305	ORA2G	15223265	15223632	DUP
CUR2G	15573726	15578287	ORA2G	15297488	15302065	SYN
CUR2G	15586762	15597388	ORA2G	15309662	15319757	SYN
CUR2G	15601846	15689293	ORA2G	15322742	15409420	SYN
CUR2G	15817582	15833682	ORA2G	9931276	9947109	INVTR
CUR2G	15835852	15844285	ORA2G	15420944	15429396	TRANS
CUR2G	15852226	15863287	ORA2G	15409466	15420510	SYN
CUR2G	15860746	15868530	ORA2G	15485910	15493845	SYN
CUR2G	15877099	15908630	ORA2G	15494548	15535505	SYN
CUR2G	15883925	15884723	ORA2G	15493887	15494664	DUP
CUR2G	15925093	16001361	ORA2G	14518894	14586352	TRANS
CUR2G	15986806	15995899	ORA2G	15455652	15464779	DUP
CUR2G	15987995	16171181	ORA2G	14573057	14739328	DUP
CUR2G	15992198	15995727	ORA2G	16271672	16275198	INVDP
CUR2G	15995905	16010723	ORA2G	15437284	15450678	DUP
CUR2G	15999625	16013528	ORA2G	15439602	15453520	DUP
CUR2G	16012822	16173726	ORA2G	14569063	14741943	TRANS
CUR2G	16042978	16199302	ORA2G	14621637	14761656	DUP
CUR2G	16047078	16199302	ORA2G	14608605	14761656	DUP
CUR2G	16048929	16191171	ORA2G	14629676	14790997	DUP
CUR2G	16050477	16237716	ORA2G	14631014	14750198	DUP
CUR2G	16057932	16059050	ORA2G	15476108	15477224	DUP
CUR2G	16075469	16078959	ORA1G	18269991	18273486	DUP
CUR2G	16078984	16196388	ORA2G	14639716	14796093	DUP
CUR2G	16089483	16092339	ORA3G	17814795	17817552	INVDP
CUR2G	16149858	16152981	ORA2G	15478898	15482017	DUP
CUR2G	16196370	16196923	ORA2G	14819019	14819573	DUP
CUR2G	16198124	16198471	ORA2G	15062227	15062574	DUP
CUR2G	16198203	16199302	ORA2G	15064499	15065607	DUP
CUR2G	16203600	16213152	ORA8G	131532	141248	INVDP
CUR2G	16218817	16221500	ORA2G	14228986	14231668	DUP
CUR2G	16221632	16227961	ORA2G	14231791	14238095	DUP
CUR2G	16228481	16239190	ORA2G	15078967	15093014	DUP
CUR2G	16228481	16253163	ORA2G	15078967	15111920	TRANS
CUR2G	16247403	16253163	ORA2G	15113966	15120073	DUP
CUR2G	16249149	16250527	ORA2G	14807430	14808790	DUP
CUR2G	16249816	16250527	ORA2G	14801811	14802522	DUP
CUR2G	16253258	16255881	ORA2G	14787165	14789779	DUP
CUR2G	16270467	16413189	ORA2G	15535556	15680073	SYN
CUR2G	16413189	16414407	ORA6G	10507069	10508303	INVTR
CUR2G	16414427	16415013	ORA2G	15680069	15680655	SYN
CUR2G	16415848	16681961	ORA2G	15682150	15939828	SYN
CUR2G	16674496	16676360	ORA2G	15945958	15947826	DUP
CUR2G	16676941	16678135	ORA2G	15952909	15954106	DUP
CUR2G	16682973	16683836	ORA2G	15974968	15975845	DUP
CUR2G	16682977	16687123	ORA2G	15958760	15962915	SYN
CUR2G	16684078	16687017	ORA2G	15941886	15944825	DUP
CUR2G	16684580	16740141	ORA2G	15976605	16032186	SYN
CUR2G	16740184	16759580	ORA2G	16033526	16052799	SYN
CUR2G	16759691	16763342	ORA3G	19429359	19432619	DUP
CUR2G	16759691	16763376	ORA4G	13874404	13877985	DUP
CUR2G	16759691	16763378	ORA3G	1890761	1894345	INVTR
CUR2G	16759709	16761097	ORA5G	9725601	9726968	DUP
CUR2G	16761135	16763098	ORA5G	9727006	9728952	DUP
CUR2G	16763400	16967334	ORA2G	16052909	16263069	SYN
CUR2G	16980097	17105774	ORA2G	16278136	16398099	SYN
CUR2G	17105842	17119972	ORA2G	16430067	16444083	SYN
CUR2G	17106479	17112131	ORA2G	16398756	16404458	DUP
CUR2G	17119963	17186183	ORA2G	16445228	16514031	SYN
CUR2G	17216533	17222894	ORA2G	16418841	16430079	TRANS
CUR2G	17243344	17251705	ORA2G	16618091	16626404	TRANS
CUR2G	17252225	17276428	ORA2G	16528025	16551600	SYN
CUR2G	17272432	17272899	ORA2G	16613201	16613668	DUP
CUR2G	17275727	17277833	ORA2G	16626394	16628943	DUP
CUR2G	17275727	17293112	ORA2G	16513938	16531690	TRANS
CUR2G	17276584	17285766	ORA2G	16551708	16560826	SYN
CUR2G	17283625	17288741	ORA2G	16635830	16641080	DUP
CUR2G	17286334	17295625	ORA2G	16561488	16576778	SYN
CUR2G	17294618	17295765	ORA2G	16648784	16649942	DUP
CUR2G	17295632	17296896	ORA2G	16579488	16580754	SYN
CUR2G	17301612	17324058	ORA2G	16582056	16612867	SYN
CUR2G	17340932	17349582	ORA2G	16639937	16648372	SYN
CUR2G	17348371	17348627	ORA2G	16581324	16581580	DUP
CUR2G	17349598	17349867	ORA2G	16650843	16651112	SYN
CUR2G	17349876	17356496	ORA2G	16660991	16667645	SYN
CUR2G	17360738	17367187	ORA2G	16674015	16680894	SYN
CUR2G	17366244	17367161	ORA2G	16684017	16684923	DUP
CUR2G	17367191	17400445	ORA2G	16688130	16720943	SYN
CUR2G	17387318	17392240	ORA1G	36697149	36702070	INVDP
CUR2G	17399448	17402812	ORA1G	43784482	43787830	INVTR
CUR2G	17410008	17417677	ORA1G	36706780	36714932	INVDP
CUR2G	17410008	17417681	ORA2G	16724031	16731705	SYN
CUR2G	17411228	17418382	ORA1G	36702246	36713282	INVDP
CUR2G	17415458	17419906	ORA1G	43765101	43769078	DUP
CUR2G	17417783	17446327	ORA2G	16731802	16760322	SYN
CUR2G	17443839	17449538	ORA2G	22695688	22701107	INVTR
CUR2G	17447586	17459379	ORA2G	16762359	16774142	SYN
CUR2G	17482231	17582493	ORA2G	16780243	16885642	SYN
CUR2G	17583274	17611428	ORA2G	16891520	16919680	SYN
CUR2G	17584212	17585873	ORA2G	16889025	16890658	DUP
CUR2G	17610575	17611532	ORA2G	16922428	16923375	SYN
CUR2G	17611730	17612244	ORA2G	16920003	16920530	TRANS
CUR2G	17613401	17626355	ORA2G	16924920	16939821	SYN
CUR2G	17626492	17626849	ORA2G	16943274	16943632	SYN
CUR2G	17626844	17634838	ORA2G	16949445	16957361	SYN
CUR2G	17634852	17844452	ORA2G	16959221	17176515	SYN
CUR2G	17844448	17858661	ORA2G	11736920	11750741	TRANS
CUR2G	17859148	17920718	ORA2G	17176506	17237874	SYN
CUR2G	17911189	17912975	ORA2G	17261472	17263255	DUP
CUR2G	17913407	17921089	ORA2G	17263729	17271180	SYN
CUR2G	17920776	17932023	ORA2G	17237927	17249136	DUP
CUR2G	17921241	17931745	ORA2G	17271308	17281845	SYN
CUR2G	17933978	17945683	ORA2G	20026840	20038211	DUP
CUR2G	17938187	17940274	ORA2G	19991957	19994030	DUP
CUR2G	17942323	18000221	ORA2G	17295684	17352381	SYN
CUR2G	17949506	17952692	ORA2G	17250679	17254021	DUP
CUR2G	18000415	18126367	ORA2G	17356769	17470035	SYN
CUR2G	18094834	18100470	ORA4G	18247076	18252142	DUP
CUR2G	18095359	18106780	ORA1G	16626077	16636681	DUP
CUR2G	18126478	18424129	ORA2G	17472861	17748930	SYN
CUR2G	18347047	18347352	ORA1G	31805191	31805498	DUP
CUR2G	18361865	18370879	ORA2G	19360993	19369988	INVDP
CUR2G	18421391	18427374	ORA1G	31821681	31827709	DUP
CUR2G	18424263	18619512	ORA2G	17749017	17939735	SYN
CUR2G	18469431	18469942	ORA1G	31830182	31830693	DUP
CUR2G	18618778	18635194	ORA2G	18387657	18404077	TRANS
CUR2G	18620823	18621930	ORA2G	17942161	17942896	SYN
CUR2G	18630018	18630476	ORA3G	10690334	10690792	DUP
CUR2G	18630053	18630628	ORA4G	14016756	14017366	INVDP
CUR2G	18632269	18633601	ORA4G	14012065	14013421	INVDP
CUR2G	18634337	18703638	ORA2G	17964157	18033786	SYN
CUR2G	18709127	18709392	ORA2G	18037444	18037709	INVTR
CUR2G	18709454	18799292	ORA2G	18038533	18133783	SYN
CUR2G	18802079	18810729	ORA2G	17945053	17953779	TRANS
CUR2G	18815166	18887249	ORA2G	18134700	18207633	SYN
CUR2G	18888163	19066610	ORA2G	18214410	18384680	SYN
CUR2G	19067610	19076387	ORA2G	18425987	18434768	SYN
CUR2G	19077065	19085967	ORA2G	18407979	18417894	TRANS
CUR2G	19085943	19105635	ORA2G	18461032	18480038	SYN
CUR2G	19085991	19086452	ORA2G	18425490	18425989	DUP
CUR2G	19119398	19129535	ORA8G	8588981	8599250	TRANS
CUR2G	19120720	19130035	ORA6G	4556114	4565581	INVDP
CUR2G	19159479	19177107	ORA5G	16395023	16412668	TRANS
CUR2G	19177986	19182996	ORA3G	3803201	3808206	INVTR
CUR2G	19177987	19182876	ORA8G	12395716	12400585	INVDP
CUR2G	19184286	19196734	ORA2G	18728301	18740798	SYN
CUR2G	19192867	19199691	ORA7G	20038209	20044716	INVTR
CUR2G	19200304	19201026	ORA6G	25883850	25884575	DUP
CUR2G	19216433	19237577	ORA2G	18756897	18778058	SYN
CUR2G	19229723	19231327	ORA2G	18820308	18821861	DUP
CUR2G	19229975	19231422	ORA2G	18853868	18855316	DUP
CUR2G	19235488	19245076	ORA2G	18862744	18873276	TRANS
CUR2G	19235665	19240927	ORA2G	18821989	18826046	DUP
CUR2G	19242403	19254877	ORA2G	18834324	18850756	TRANS
CUR2G	19242876	19245076	ORA2G	18780370	18782573	SYN
CUR2G	19250535	19251365	ORA2G	18787764	18788594	SYN
CUR2G	19261383	19262566	ORA1G	16445129	16446339	TRANS
CUR2G	19268096	19279211	ORA2G	18795959	18805730	SYN
CUR2G	19281133	19283273	ORA2G	16654007	16656419	TRANS
CUR2G	19283275	19283881	ORA2G	18805721	18806327	SYN
CUR2G	19285462	19286827	ORA2G	18793590	18794913	TRANS
CUR2G	19292577	19294876	ORA2G	18812200	18814201	SYN
CUR2G	19292717	19293165	ORA2G	18786300	18786748	DUP
CUR2G	19293986	19295036	ORA2G	18876450	18877489	DUP
CUR2G	19295585	19297253	ORA2G	18814880	18816544	SYN
CUR2G	19297930	19335278	ORA2G	18880335	18920003	SYN
CUR2G	19298281	19300496	ORA2G	18817521	18819272	DUP
CUR2G	19298831	19300101	ORA2G	18808039	18809322	DUP
CUR2G	19299116	19299465	ORA2G	18793137	18793485	DUP
CUR2G	19299182	19299811	ORA2G	18445525	18446157	INVDP
CUR2G	19341441	19588120	ORA2G	18537346	18727008	INVDP
CUR2G	19341441	19597776	ORA2G	18544238	18727008	INVDP
CUR2G	19380762	19532904	ORA2G	18535979	18702354	INVDP
CUR2G	19380762	19590970	ORA2G	18536903	18702354	INVDP
CUR2G	19385318	19390811	ORA2G	14870007	14875539	DUP
CUR2G	19385712	19390788	ORA2G	18208484	18213501	DUP
CUR2G	19385712	19390788	ORA6G	13190957	13195990	INVDP
CUR2G	19386551	19390788	ORA3G	17076115	17080303	INVDP
CUR2G	19386557	19390788	ORA2G	10960328	10964997	DUP
CUR2G	19399012	19596454	ORA2G	18534131	18660999	INVDP
CUR2G	19399012	19598800	ORA2G	18543210	18660999	INVDP
CUR2G	19424382	19427976	ORA1G	5290811	5294404	INVDP
CUR2G	19424384	19427977	ORA1G	42276464	42280069	INVDP
CUR2G	19518430	19534645	ORA2G	19025383	19040707	DUP
CUR2G	19539996	19579486	ORA2G	18984364	19018857	SYN
CUR2G	19554473	19558193	ORA2G	18940091	18942564	DUP
CUR2G	19582475	19583451	ORA2G	19043186	19044163	SYN
CUR2G	19600487	19607541	ORA3G	7724522	7730818	DUP
CUR2G	19608934	19786563	ORA2G	19054935	19231895	SYN
CUR2G	19783983	19785770	ORA2G	19051660	19053445	DUP
CUR2G	19786215	19787322	ORA2G	18936683	18937802	TRANS
CUR2G	19787769	19790823	ORA2G	19233867	19236915	SYN
CUR2G	19788663	19790108	ORA2G	19265361	19267081	DUP
CUR2G	19789608	19809251	ORA2G	19266582	19286930	SYN
CUR2G	19809303	19815040	ORA3G	7739134	7744870	DUP
CUR2G	19815041	19878902	ORA2G	19286949	19359140	SYN
CUR2G	19842529	19845174	ORA8G	4183362	4186017	DUP
CUR2G	19878900	20142205	ORA2G	19389450	19654458	SYN
CUR2G	20146603	20163932	ORA2G	19956236	19973555	SYN
CUR2G	20146647	20147536	ORA6G	10093851	10094737	DUP
CUR2G	20161375	20173490	ORA2G	19654701	19667034	TRANS
CUR2G	20179254	20187550	ORA2G	19017098	19025388	TRANS
CUR2G	20194209	20222134	ORA2G	19236985	19264691	TRANS
CUR2G	20230404	20242378	ORA2G	17282234	17294185	TRANS
CUR2G	20235067	20238284	ORA7G	18513298	18516515	DUP
CUR2G	20238302	20248424	ORA7G	18483441	18493565	DUP
CUR2G	20245440	20248113	ORA2G	20024157	20026840	SYN
CUR2G	20248425	20250627	ORA2G	24432141	24434343	INVDP
CUR2G	20248425	20253617	ORA8G	18220741	18225930	TRANS
CUR2G	20248641	20252173	ORA7G	3666540	3670072	DUP
CUR2G	20287926	20569098	ORA2G	20074481	20355498	SYN
CUR2G	20591556	20869010	ORA2G	19666267	19955691	TRANS
CUR2G	20851578	20854861	ORA7G	6631594	6634868	DUP
CUR2G	20867100	21254920	ORA2G	20358794	20743412	SYN
CUR2G	21256872	21257570	ORA1G	14506300	14507001	TRANS
CUR2G	21263914	21308657	ORA2G	19994402	20059961	TRANS
CUR2G	21273376	21274679	ORA2G	20060362	20061663	DUP
CUR2G	21274914	21285563	ORA2G	20062205	20073277	DUP
CUR2G	21316952	22175738	ORA2G	20743836	21611939	SYN
CUR2G	21982221	21996564	ORA4G	18736898	18751228	INVDP
CUR2G	21982222	21996565	ORA7G	5978815	5993176	INVDP
CUR2G	22127246	22128791	ORA1G	6274623	6276168	DUP
CUR2G	22175726	22182608	ORA2G	3576999	3583872	INVTR
CUR2G	22180344	22500191	ORA2G	21606233	21926011	SYN
CUR2G	22422922	22431913	ORA2G	21956804	21965793	DUP
CUR2G	22501121	22520949	ORA2G	21936838	21956600	SYN
CUR2G	22521290	22808877	ORA2G	21977196	22295375	SYN
CUR2G	22712106	22712535	ORA3G	6523739	6524168	INVDP
CUR2G	22712130	22712519	ORA1G	41065720	41066108	INVDP
CUR2G	22712161	22712531	ORA1G	41064948	41065318	INVDP
CUR2G	22712171	22712517	ORA1G	41065342	41065688	INVDP
CUR2G	22811713	22812138	ORA4G	12412724	12413150	TRANS
CUR2G	22812531	22928182	ORA2G	22297056	22407638	SYN
CUR2G	22928272	22950155	ORA2G	22409160	22426521	SYN
CUR2G	22955742	23130614	ORA2G	22427814	22602479	SYN
CUR2G	23130816	23133789	ORA2G	22701621	22704611	TRANS
CUR2G	23133798	23142851	ORA2G	22636801	22646075	TRANS
CUR2G	23136066	23143252	ORA2G	16773033	16780265	INVDP
CUR2G	23147846	23153412	ORA2G	22609913	22615458	SYN
CUR2G	23150424	23160337	ORA2G	22631575	22641541	TRANS
CUR2G	23160508	23167334	ORA2G	18480203	18487025	TRANS
CUR2G	23171227	23178618	ORA2G	22604735	22611864	TRANS
CUR2G	23179638	23195096	ORA2G	22615856	22631310	SYN
CUR2G	23195129	23230342	ORA2G	22646235	22681373	SYN
CUR2G	23228227	23229623	ORA4G	8394814	8396208	INVDP
CUR2G	23235457	23238453	ORA2G	9509691	9512679	INVTR
CUR2G	23235460	23238439	ORA4G	6206450	6209137	DUP
CUR2G	23258300	23296085	ORA2G	22705012	22743433	SYN
CUR2G	23296029	23439766	ORA2G	22770187	22919646	SYN
CUR2G	23443985	23444744	ORA2G	9138620	9139388	TRANS
CUR2G	23444177	23444717	ORA1G	16262139	16262676	DUP
CUR2G	23454856	23463024	ORA2G	22933262	22942122	SYN
CUR2G	23465822	23481670	ORA2G	22959859	22975965	SYN
CUR2G	23481756	23516410	ORA2G	23987240	24021859	TRANS
CUR2G	23484735	23514735	ORA2G	22978184	22985553	SYN
CUR2G	23484913	23485627	ORA2G	22948839	22949539	DUP
CUR2G	23514879	23525840	ORA2G	22989065	23000503	SYN
CUR2G	23526814	23627493	ORA2G	23003589	23091202	SYN
CUR2G	23629782	23659839	ORA2G	23094953	23122934	SYN
CUR2G	23654621	23655298	ORA2G	23123669	23124346	DUP
CUR2G	23667042	23810047	ORA2G	23124364	23264984	SYN
CUR2G	23813574	23819772	ORA2G	17255301	17261396	INVTR
CUR2G	23817786	23825140	ORA2G	22681657	22688920	INVTR
CUR2G	23821151	23825140	ORA4G	8389819	8393808	DUP
CUR2G	23822269	23823743	ORA2G	13340385	13341856	DUP
CUR2G	23846581	24037247	ORA2G	24089548	24266961	TRANS
CUR2G	23858049	24017771	ORA2G	24101022	24278942	DUP
CUR2G	23858049	24043764	ORA2G	24101022	24228139	DUP
CUR2G	23877082	23877768	ORA1G	12743924	12744628	DUP
CUR2G	23910682	23914768	ORA1G	22525660	22529761	INVDP
CUR2G	23912395	23916831	ORA7G	4359539	4363969	DUP
CUR2G	23929158	23930039	ORA3G	7923411	7924292	INVDP
CUR2G	23971246	23976107	ORA6G	1192172	1197017	INVDP
CUR2G	23993356	23997978	ORA3G	19007681	19012313	DUP
CUR2G	23995682	24011011	ORA6G	3026732	3040849	INVDP
CUR2G	23999212	24039962	ORA2G	24226939	24279417	DUP
CUR2G	24032472	24041414	ORA3G	18998534	19007296	DUP
CUR2G	24039725	24040630	ORA3G	18987256	18988161	DUP
CUR2G	24056283	24060672	ORA4G	21363144	21366793	INVDP
CUR2G	24056284	24060672	ORA1G	654794	659128	INVDP
CUR2G	24062005	24328321	ORA2G	23262635	23527062	SYN
CUR2G	24355117	24428994	ORA2G	23530952	23600987	SYN
CUR2G	24368068	24368830	ORA2G	23529654	23530587	DUP
CUR2G	24430157	24432245	ORA8G	7853689	7855776	DUP
CUR2G	24432658	24448419	ORA2G	23601125	23616953	SYN
CUR2G	24447126	24448223	ORA2G	23627418	23628516	DUP
CUR2G	24448279	24544681	ORA2G	23628551	23723622	SYN
CUR2G	24544578	24546228	ORA4G	4820160	4821765	DUP
CUR2G	24544578	24792400	ORA2G	23725649	23972451	SYN
CUR2G	24790357	24800108	ORA2G	23976645	23986364	SYN
CUR2G	24800595	24820911	ORA2G	24464077	24484346	SYN
CUR2G	24805679	24806188	ORA6G	24197090	24197585	INVDP
CUR2G	24815969	24821851	ORA2G	23971364	23977535	DUP
CUR2G	24820962	25035289	ORA2G	24484394	24699541	SYN
CUR2G	25035484	25036221	ORA8G	120205	120942	INVTR
CUR2G	25036343	25251828	ORA2G	24699725	24915242	SYN
CUR2G	25110150	25114608	ORA1G	7554050	7558484	DUP
CUR2G	25259410	25667369	ORA2G	24918090	25352117	SYN
CUR2G	25645345	25648304	ORA3G	21070806	21073764	DUP
CUR2G	25667365	25674732	ORA2G	25355365	25362751	SYN
CUR2G	25667376	25668834	ORA3G	14262004	14263462	DUP
CUR2G	25687905	25862022	ORA2G	25372740	25545925	SYN
CUR2G	25862629	26064835	ORA2G	25552318	25753399	SYN
CUR2G	25878113	25880660	ORA2G	25548633	25551185	DUP
CUR2G	26068458	26074932	ORA2G	18494208	18500373	DUP
CUR2G	26105617	26232011	ORA2G	25765444	25887100	SYN
CUR2G	26233937	26234541	ORA2G	25887124	25887745	INVTR
CUR2G	26235665	26236582	ORA2G	25888257	25889182	SYN
CUR2G	26237210	26321420	ORA2G	25896615	25979785	SYN
CUR2G	26321834	26499958	ORA2G	26001046	26179751	SYN
CUR2G	26499532	26501656	ORA2G	26188466	26190561	DUP
CUR2G	26500492	26503472	ORA2G	26180418	26183142	SYN
CUR2G	26501693	26503225	ORA2G	26183426	26184960	DUP
CUR2G	26502291	26603638	ORA2G	26190623	26293479	SYN
CUR2G	26593232	26603638	ORA2G	25752497	25762886	DUP
CUR2G	26593402	26618124	ORA2G	18487912	18515776	TRANS
CUR2G	26605165	26633055	ORA2G	18502841	18532235	TRANS
CUR2G	26634328	27439378	ORA2G	26297140	27094626	SYN
CUR2G	26733125	26738120	ORA4G	16476426	16481421	INVDP
CUR2G	27009761	27010529	ORA7G	14548239	14549086	DUP
CUR2G	27105233	27106293	ORA6G	23501671	23502749	DUP
CUR2G	27426775	27431008	ORA1G	27827894	27832118	INVDP
CUR2G	27426776	27431006	ORA6G	13328181	13332384	INVDP
CUR2G	27438631	27439337	ORA2G	27105550	27106253	DUP
CUR2G	27439978	27441472	ORA2G	27103779	27105232	SYN
CUR2G	27440481	27578111	ORA2G	27114960	27248387	SYN
CUR2G	27442831	27444446	ORA2G	27097615	27100196	INVDP
CUR2G	27572224	27576470	ORA2G	27251063	27255374	DUP
CUR2G	27579197	27666871	ORA2G	27258363	27346317	SYN
CUR2G	27666864	27776532	ORA2G	27347487	27457764	SYN
CUR2G	27776727	27789687	ORA2G	27458003	27471112	INVTR
CUR2G	27792231	28502944	ORA2G	27470640	28175075	SYN
CUR2G	28498155	28499124	ORA2G	28191746	28192716	DUP
CUR2G	28501639	28502857	ORA2G	28195429	28196654	DUP
CUR2G	28503032	28511851	ORA2G	28175139	28184013	DUP
CUR2G	28503032	28945841	ORA2G	28196794	28641899	SYN
CUR2G	28545410	28547041	ORA2G	28184481	28186112	DUP
CUR2G	28945991	29132844	ORA2G	28648083	28838394	SYN
CUR2G	29123893	29128263	ORA5G	15098829	15103187	INVDP
CUR2G	29141645	29180995	ORA2G	28846026	28849593	SYN
CUR2G	29184445	29186653	ORA7G	4082537	4084680	INVTR
CUR2G	29184857	29186641	ORA8G	20493087	20494817	INVDP
CUR2G	29188221	29203369	ORA2G	28868140	28881860	TRANS
CUR2G	29188254	29191701	ORA2G	28849956	28853862	SYN
CUR2G	29189633	29197081	ORA4G	1421163	1428592	INVDP
CUR2G	29191929	29201219	ORA2G	28854385	28860813	SYN
CUR2G	29195714	29199005	ORA8G	3947	6604	INVDP
CUR2G	29198304	29203093	ORA8G	20521258	20525107	DUP
CUR2G	29201362	29208515	ORA2G	28860955	28868163	SYN
CUR2G	29210822	29214325	ORA2G	28870860	28875170	SYN
CUR2G	29214401	29231618	ORA1G	780316	798119	TRANS
CUR2G	29214903	29220170	ORA1G	43689972	43695236	DUP
CUR2G	29220190	29231618	ORA1G	43695377	43705693	DUP
CUR2G	29220542	29229460	ORA1G	43679933	43689133	DUP
CUR2G	29221237	29228791	ORA2G	28883790	28891574	SYN
CUR2G	29224868	29234891	ORA3G	1411541	1421548	DUP
CUR2G	29225102	29235061	ORA1G	791397	813869	TRANS
CUR2G	29226070	29228563	ORA5G	15103187	15105648	INVDP
CUR2G	29232029	29239825	ORA4G	1395206	1403174	INVTR
CUR2G	29232215	29237407	ORA2G	10660983	10666077	TRANS
CUR3G	123	860547	ORA3G	13232	1782782	INV
CUR3G	22597	23873	ORA3G	25344394	25345698	INVDP
CUR3G	22723	23920	ORA2G	16686289	16687514	DUP
CUR3G	361326	364716	ORA2G	28891968	28895356	INVDP
CUR3G	365282	374712	ORA1G	846711	856236	INVDP
CUR3G	604871	608036	ORA4G	6238324	6241507	INVDP
CUR3G	765012	769913	ORA4G	10165302	10170205	INVDP
CUR3G	847650	1077748	ORA3G	2727	236080	TRANS
CUR3G	1076359	1263851	ORA3G	1894364	2096217	SYN
CUR3G	1263865	1267029	ORA3G	2099156	2102310	SYN
CUR3G	1267916	1268805	ORA3G	2102697	2103777	DUP
CUR3G	1267922	1315602	ORA3G	2111946	2162169	SYN
CUR3G	1270633	1271488	ORA3G	2104689	2105544	DUP
CUR3G	1271026	1272125	ORA5G	2722737	2723830	INVDP
CUR3G	1274547	1279358	ORA3G	2107636	2110180	DUP
CUR3G	1303468	1303940	ORA3G	6846554	6847027	INVDP
CUR3G	1312004	1325008	ORA3G	2175832	2183094	SYN
CUR3G	1314329	1317276	ORA3G	2195204	2198214	DUP
CUR3G	1314854	1316891	ORA3G	2173730	2175811	DUP
CUR3G	1325923	1326921	ORA3G	2199513	2200442	DUP
CUR3G	1326146	1329864	ORA3G	2183204	2187199	SYN
CUR3G	1329967	1334728	ORA3G	2163091	2167592	TRANS
CUR3G	1331955	1333175	ORA3G	2198266	2199464	SYN
CUR3G	1349453	1413112	ORA3G	1790080	1855234	TRANS
CUR3G	1472875	1541659	ORA3G	2200903	2270857	SYN
CUR3G	1541037	1547369	ORA3G	2283853	2288819	TRANS
CUR3G	1541822	1547369	ORA3G	2271020	2275672	SYN
CUR3G	1547778	1548720	ORA3G	2276040	2276981	DUP
CUR3G	1547778	1607682	ORA3G	2289220	2343609	SYN
CUR3G	1608392	1627551	ORA3G	1871368	1890671	INVTR
CUR3G	1652229	1666482	ORA3G	2349947	2364231	SYN
CUR3G	1679089	1690255	ORA3G	246303	257479	INVDP
CUR3G	1695346	1698994	ORA3G	2343817	2347501	TRANS
CUR3G	1701635	1725265	ORA3G	2370717	2396025	SYN
CUR3G	1725739	1815314	ORA3G	2413007	2505837	SYN
CUR3G	1812756	1831881	ORA3G	2508745	2527895	SYN
CUR3G	1831882	1842426	ORA2G	1579886	1590435	TRANS
CUR3G	1845137	1882352	ORA3G	2529749	2568254	SYN
CUR3G	1888124	1927011	ORA3G	2594512	2628720	SYN
CUR3G	1907238	1911398	ORA3G	2585885	2590062	DUP
CUR3G	1930759	1931507	ORA3G	2640656	2641419	SYN
CUR3G	1930759	1932574	ORA3G	2666704	2668446	DUP
CUR3G	1931617	1950293	ORA3G	2641481	2660515	SYN
CUR3G	1970279	1981503	ORA3G	2629294	2640649	TRANS
CUR3G	1977512	1981496	ORA3G	2662617	2666690	SYN
CUR3G	1982612	2010572	ORA3G	2668395	2701107	SYN
CUR3G	2008820	2011020	ORA3G	2660424	2662592	DUP
CUR3G	2010911	2018041	ORA3G	2701432	2708809	SYN
CUR3G	2015527	2041407	ORA3G	2731883	2757683	SYN
CUR3G	2054935	2080096	ORA3G	2704448	2728824	TRANS
CUR3G	2080481	2187477	ORA3G	2758178	2864305	SYN
CUR3G	2193518	2228552	ORA3G	2887040	2922020	SYN
CUR3G	2228552	2236243	ORA3G	16043633	16055901	TRANS
CUR3G	2235135	2241344	ORA3G	3297081	3303178	INVTR
CUR3G	2237720	2242572	ORA3G	2925860	2930715	SYN
CUR3G	2242573	2245422	ORA3G	2922412	2925467	TRANS
CUR3G	2255118	2257234	ORA3G	16035577	16037694	TRANS
CUR3G	2267358	2267945	ORA3G	3296647	3297235	INVTR
CUR3G	2271739	2279351	ORA3G	2932192	2939768	SYN
CUR3G	2288833	2369161	ORA3G	3704424	3784753	TRANS
CUR3G	2292934	2295955	ORA3G	3307162	3310102	DUP
CUR3G	2386093	2526583	ORA3G	2970784	3111444	SYN
CUR3G	2388971	2393537	ORA3G	3310508	3315105	INVDP
CUR3G	2389333	2390137	ORA3G	2949273	2950078	DUP
CUR3G	2526596	2531256	ORA8G	10069068	10073769	INVTR
CUR3G	2532367	2713459	ORA3G	3111447	3288810	SYN
CUR3G	2616095	2621503	ORA8G	3967954	3973279	DUP
CUR3G	2705037	2708032	ORA3G	3303699	3306994	DUP
CUR3G	2714503	3081972	ORA3G	3314182	3683987	SYN
CUR3G	2714515	2719326	ORA3G	3288841	3293551	DUP
CUR3G	3078255	3079957	ORA3G	3691997	3693701	DUP
CUR3G	3080056	3090214	ORA3G	3693785	3703984	SYN
CUR3G	3082024	3089482	ORA3G	3684052	3691485	DUP
CUR3G	3089355	3210994	ORA3G	3813376	3867439	INV
CUR3G	3211000	3215703	ORA3G	3874980	3879680	TRANS
CUR3G	3217410	3430517	ORA3G	3879734	4094441	SYN
CUR3G	3257525	3258148	ORA6G	21855291	21855910	DUP
CUR3G	3435183	3712419	ORA3G	4101225	4378776	SYN
CUR3G	3741103	3742632	ORA5G	1574451	1575970	INVDP
CUR3G	3741336	3741983	ORA3G	19323256	19323900	TRANS
CUR3G	3745330	3747140	ORA5G	1566240	1568033	INVDP
CUR3G	3755580	3911641	ORA3G	4392248	4544893	SYN
CUR3G	3768173	3769919	ORA3G	4388645	4389816	DUP
CUR3G	3911334	3916927	ORA3G	4592036	4597649	SYN
CUR3G	3911719	3913945	ORA3G	4544972	4547201	DUP
CUR3G	3916986	4061043	ORA3G	4598218	4742974	SYN
CUR3G	4061680	4062805	ORA1G	27873000	27874105	INVTR
CUR3G	4062382	4062780	ORA4G	17396055	17396453	DUP
CUR3G	4063289	4125885	ORA3G	4743262	4806914	SYN
[truncated: 3,500 more rows]

## Sheet: Table_S2.Currot_specific_genes
Table S2. Haplotype-specific genes in Currot versus Orange Red haplotype
Chr	Start	End	Strand	Name
CUR1G	466471	467110	+	CUR-1G10980
CUR1G	577911	578873	-	CUR-1G11250
CUR1G	601539	603508	+	CUR-1G11300
CUR1G	604249	604644	+	CUR-1G11310
CUR1G	606954	609988	-	CUR-1G11320
CUR1G	1003992	1004505	+	CUR-1G12080
CUR1G	1170651	1170887	+	CUR-1G12390
CUR1G	1354465	1354788	-	CUR-1G12800
CUR1G	1619846	1620696	-	CUR-1G13370
CUR1G	2712677	2714917	-	CUR-1G15920
CUR1G	3007530	3008773	+	CUR-1G16430
CUR1G	3740483	3741366	-	CUR-1G18120
CUR1G	3863348	3865790	+	CUR-1G18420
CUR1G	3874378	3874695	+	CUR-1G18450
CUR1G	4034493	4035066	+	CUR-1G18810
CUR1G	4070159	4072007	-	CUR-1G18920
CUR1G	4989729	4990208	-	CUR-1G20870
CUR1G	5231863	5232348	-	CUR-1G21340
CUR1G	5672211	5673290	-	CUR-1G22170
CUR1G	7323412	7335426	+	CUR-1G25340
CUR1G	7792954	7798232	-	CUR-1G26230
CUR1G	7834335	7834871	+	CUR-1G26310
CUR1G	7836509	7837285	-	CUR-1G26330
CUR1G	8306966	8309939	+	CUR-1G27130
CUR1G	8317084	8319389	-	CUR-1G27140
CUR1G	8726842	8727405	-	CUR-1G27960
CUR1G	8727040	8727567	-	CUR-1G27970
CUR1G	8842023	8842985	-	CUR-1G28210
CUR1G	8931776	8932201	+	CUR-1G28360
CUR1G	8944394	8945716	+	CUR-1G28390
CUR1G	8946606	8947801	+	CUR-1G28400
CUR1G	8948762	8949631	+	CUR-1G28410
CUR1G	8950898	8953033	+	CUR-1G28420
CUR1G	8953945	8955946	-	CUR-1G28430
CUR1G	8957760	8959550	+	CUR-1G28440
CUR1G	8961633	8962958	+	CUR-1G28450
CUR1G	8963455	8965978	+	CUR-1G28460
CUR1G	8966594	8966863	-	CUR-1G28470
CUR1G	8979233	8979622	+	CUR-1G28520
CUR1G	8982367	8982546	+	CUR-1G28530
CUR1G	8988880	8989183	+	CUR-1G28540
CUR1G	8992383	8992565	+	CUR-1G28550
CUR1G	8999068	8999301	+	CUR-1G28570
CUR1G	9000248	9000433	+	CUR-1G28580
CUR1G	9028455	9028775	+	CUR-1G28710
CUR1G	9032491	9032850	+	CUR-1G28720
CUR1G	9037258	9038070	+	CUR-1G28730
CUR1G	9069587	9070346	+	CUR-1G28810
CUR1G	9898711	9908941	-	CUR-1G30550
CUR1G	10814703	10818358	+	CUR-1G32500
CUR1G	10883242	10883592	+	CUR-1G32720
CUR1G	10922675	10923108	-	CUR-1G32940
CUR1G	11720684	11755271	-	CUR-1G34860
CUR1G	11878156	11880876	-	CUR-1G35110
CUR1G	12059839	12060174	+	CUR-1G35450
CUR1G	12077525	12078678	+	CUR-1G35480
CUR1G	12086863	12087078	+	CUR-1G35500
CUR1G	12091101	12093990	+	CUR-1G35520
CUR1G	12131206	12131355	-	CUR-1G35590
CUR1G	12412590	12413342	-	CUR-1G36520
CUR1G	12451665	12452718	-	CUR-1G36570
CUR1G	12611049	12615072	-	CUR-1G36910
CUR1G	12837435	12837677	+	CUR-1G37550
CUR1G	13573186	13575542	-	CUR-1G39780
CUR1G	13577867	13578277	-	CUR-1G39800
CUR1G	13741823	13742593	+	CUR-1G40340
CUR1G	14462011	14464010	+	CUR-1G42980
CUR1G	15045828	15046913	-	CUR-1G44970
CUR1G	15444408	15446952	+	CUR-1G46490
CUR1G	16244388	16244746	-	CUR-1G48760
CUR1G	16422586	16422972	+	CUR-1G49550
CUR1G	16423488	16423751	-	CUR-1G49560
CUR1G	16446970	16447245	+	CUR-1G49650
CUR1G	16513239	16513460	+	CUR-1G49880
CUR1G	16538950	16539132	+	CUR-1G49990
CUR1G	16540126	16540347	-	CUR-1G50010
CUR1G	16540398	16540721	-	CUR-1G50020
CUR1G	16541124	16541327	-	CUR-1G50030
CUR1G	17055631	17056305	+	CUR-1G51640
CUR1G	17857765	17864559	-	CUR-1G53690
CUR1G	18542268	18542555	+	CUR-1G56110
CUR1G	18932600	18933779	+	CUR-1G57480
CUR1G	18986758	18986949	-	CUR-1G57660
CUR1G	19364035	19367263	+	CUR-1G58900
CUR1G	20809660	20816931	-	CUR-1G63570
CUR1G	21179726	21180013	-	CUR-1G64480
CUR1G	21182771	21183301	-	CUR-1G64510
CUR1G	21340384	21340691	-	CUR-1G64980
CUR1G	21419383	21419821	+	CUR-1G65150
CUR1G	21459849	21460550	-	CUR-1G65260
CUR1G	21523534	21524159	-	CUR-1G65430
CUR1G	21532108	21535662	+	CUR-1G65450
CUR1G	21621975	21624626	+	CUR-1G65630
CUR1G	21627014	21629556	-	CUR-1G65640
CUR1G	22477346	22478727	-	CUR-1G67780
CUR1G	22721643	22722801	-	CUR-1G68520
CUR1G	22768926	22769780	-	CUR-1G68770
CUR1G	22971974	22972619	-	CUR-1G69470
CUR1G	24484504	24484707	+	CUR-1G73150
CUR1G	24485478	24485714	+	CUR-1G73160
CUR1G	24485965	24486782	+	CUR-1G73170
CUR1G	24486838	24487062	-	CUR-1G73180
CUR1G	24487162	24487560	+	CUR-1G73190
CUR1G	24498433	24498678	-	CUR-1G73220
CUR1G	24520392	24520625	+	CUR-1G73340
CUR1G	25472646	25473052	+	CUR-1G75630
CUR1G	25509639	25511808	-	CUR-1G75700
CUR1G	25563590	25564200	+	CUR-1G75840
CUR1G	26037839	26049240	-	CUR-1G77070
CUR1G	26113528	26113770	+	CUR-1G77310
CUR1G	26780164	26781203	+	CUR-1G78840
CUR1G	26883897	26885456	-	CUR-1G79120
CUR1G	27248368	27248925	-	CUR-1G80150
CUR1G	28433803	28435100	-	CUR-1G82960
CUR1G	28538705	28539115	-	CUR-1G83210
CUR1G	28748160	28754660	-	CUR-1G83610
CUR1G	29046368	29046748	-	CUR-1G84270
CUR1G	29989100	29989357	+	CUR-1G86050
CUR1G	30000629	30009093	+	CUR-1G86080
CUR1G	30184001	30184429	+	CUR-1G86410
CUR1G	30489143	30491213	-	CUR-1G87270
CUR1G	30835707	30836840	-	CUR-1G88040
CUR1G	31117429	31117866	-	CUR-1G88660
CUR1G	31249005	31251016	+	CUR-1G89010
CUR1G	31464852	31467389	+	CUR-1G89570
CUR1G	31904938	31912510	-	CUR-1G90420
CUR1G	32519422	32519858	-	CUR-1G91750
CUR1G	32525183	32525371	-	CUR-1G91760
CUR1G	32527284	32527772	+	CUR-1G91770
CUR1G	32528587	32529704	-	CUR-1G91780
CUR1G	32830999	32831241	-	CUR-1G92500
CUR1G	32831641	32831925	-	CUR-1G92510
CUR1G	32861461	32862025	-	CUR-1G92640
CUR1G	33320958	33321341	+	CUR-1G93880
CUR1G	33426661	33427957	-	CUR-1G94090
CUR1G	33489779	33490871	+	CUR-1G94290
CUR1G	33528263	33528466	-	CUR-1G94390
CUR1G	33824619	33825737	-	CUR-1G94970
CUR1G	33987303	33989666	+	CUR-1G95420
CUR1G	33987951	33988739	+	CUR-1G95430
CUR1G	34217066	34217459	-	CUR-1G96080
CUR1G	34237240	34237434	+	CUR-1G96130
CUR1G	34237729	34238061	-	CUR-1G96140
CUR1G	34240420	34241454	+	CUR-1G96150
CUR1G	34469766	34470068	+	CUR-1G96650
CUR1G	34906448	34908193	-	CUR-1G97640
CUR1G	35337788	35338607	+	CUR-1G98630
CUR1G	36154331	36155315	+	CUR-1G100260
CUR1G	36444631	36446574	+	CUR-1G100770
CUR1G	36471442	36471654	-	CUR-1G100850
CUR1G	36484178	36484717	-	CUR-1G100890
CUR1G	36550789	36550980	+	CUR-1G101060
CUR1G	36875636	36876046	+	CUR-1G101860
CUR1G	36965984	36966190	-	CUR-1G102100
CUR1G	37104799	37105234	+	CUR-1G102490
CUR1G	37292938	37293225	-	CUR-1G103040
CUR1G	37853882	37854856	+	CUR-1G104210
CUR1G	37950429	37952872	-	CUR-1G104430
CUR1G	38109427	38110640	+	CUR-1G104740
CUR1G	38827794	38828247	-	CUR-1G106170
CUR1G	39019750	39021539	-	CUR-1G106550
CUR1G	39022662	39022958	+	CUR-1G106560
CUR1G	39022963	39024093	+	CUR-1G106570
CUR1G	39026891	39030265	+	CUR-1G106580
CUR1G	39028684	39030265	+	CUR-1G106590
CUR1G	39031069	39032242	-	CUR-1G106600
CUR1G	39032314	39032820	-	CUR-1G106610
CUR1G	39049226	39050246	+	CUR-1G106650
CUR1G	39965774	39972134	-	CUR-1G108550
CUR1G	39977679	39985706	+	CUR-1G108570
CUR1G	40068668	40087589	-	CUR-1G108720
CUR1G	40353595	40353902	+	CUR-1G109210
CUR1G	40354392	40355480	+	CUR-1G109220
CUR1G	40562059	40562582	+	CUR-1G109560
CUR1G	40643092	40643526	+	CUR-1G109680
CUR1G	41050370	41054373	+	CUR-1G110370
CUR1G	41506393	41506902	+	CUR-1G111170
CUR1G	41596641	41604056	-	CUR-1G111310
CUR1G	41983560	41985336	-	CUR-1G112150
CUR1G	42026332	42029715	+	CUR-1G112280
CUR1G	42173478	42173944	+	CUR-1G112680
CUR1G	42670357	42671177	+	CUR-1G113630
CUR1G	42742752	42743057	+	CUR-1G113800
CUR1G	42744873	42745058	+	CUR-1G113810
CUR1G	42885437	42889679	+	CUR-1G114100
CUR1G	42890443	42891006	-	CUR-1G114110
CUR1G	42890443	42891873	-	CUR-1G114120
CUR1G	42891032	42891501	-	CUR-1G114130
CUR1G	43210315	43211227	+	CUR-1G114680
CUR1G	43296924	43297295	+	CUR-1G114750
CUR1G	43319017	43320810	+	CUR-1G114820
CUR1G	43322629	43323802	+	CUR-1G114830
CUR1G	43458960	43460279	+	CUR-1G115090
CUR1G	44022597	44023097	+	CUR-1G116290
CUR1G	44345353	44346567	+	CUR-1G117150
CUR1G	44548770	44548934	-	CUR-1G117530
CUR1G	44636339	44638712	-	CUR-1G117760
CUR1G	45358131	45358857	-	CUR-1G119140
CUR2G	743436	747911	-	CUR-2G11660
CUR2G	1104179	1104759	-	CUR-2G12500
CUR2G	1206441	1208539	-	CUR-2G12730
CUR2G	1206441	1207514	-	CUR-2G12740
CUR2G	1230108	1233238	-	CUR-2G12790
CUR2G	1246488	1253366	-	CUR-2G12840
CUR2G	1343048	1343850	+	CUR-2G12990
CUR2G	1346810	1348164	+	CUR-2G13010
CUR2G	1359652	1360984	+	CUR-2G13040
CUR2G	1849893	1850018	-	CUR-2G14050
CUR2G	2109503	2112608	-	CUR-2G14620
CUR2G	2134164	2137546	-	CUR-2G14670
CUR2G	2147475	2147702	+	CUR-2G14700
CUR2G	2152872	2153734	-	CUR-2G14710
CUR2G	2227100	2227484	-	CUR-2G14850
CUR2G	2378822	2379148	-	CUR-2G15190
CUR2G	2486720	2493489	-	CUR-2G15520
CUR2G	2541630	2541941	-	CUR-2G15620
CUR2G	3005130	3008512	+	CUR-2G16970
CUR2G	3067058	3076780	-	CUR-2G17130
CUR2G	3620142	3628324	-	CUR-2G18540
CUR2G	3786351	3786860	-	CUR-2G18860
CUR2G	4250996	4252464	+	CUR-2G20250
CUR2G	4333239	4333780	+	CUR-2G20500
CUR2G	4345745	4346454	-	CUR-2G20580
CUR2G	4346461	4347220	-	CUR-2G20590
CUR2G	4349762	4352116	-	CUR-2G20610
CUR2G	4510685	4516468	+	CUR-2G21040
CUR2G	5660735	5662211	+	CUR-2G23960
CUR2G	8018203	8018493	+	CUR-2G30530
CUR2G	8039562	8040172	+	CUR-2G30620
CUR2G	9803627	9805400	-	CUR-2G36430
CUR2G	9819181	9820323	+	CUR-2G36470
CUR2G	9822811	9834720	+	CUR-2G36480
CUR2G	9845097	9853000	-	CUR-2G36530
CUR2G	9859194	9862860	-	CUR-2G36550
CUR2G	9863552	9864065	-	CUR-2G36560
CUR2G	9889475	9890144	-	CUR-2G36590
CUR2G	9904448	9906902	-	CUR-2G36600
CUR2G	9944889	9946100	-	CUR-2G36770
CUR2G	9953294	9953774	-	CUR-2G36810
CUR2G	9969292	9970568	-	CUR-2G36860
CUR2G	9971777	9972571	-	CUR-2G36880
CUR2G	10025787	10027669	-	CUR-2G37050
CUR2G	10074969	10077250	-	CUR-2G37230
CUR2G	10084237	10084606	+	CUR-2G37240
CUR2G	10092885	10093760	+	CUR-2G37280
CUR2G	10114758	10115888	+	CUR-2G37370
CUR2G	10149022	10150832	-	CUR-2G37490
CUR2G	10185836	10186924	+	CUR-2G37560
CUR2G	10208849	10210057	-	CUR-2G37640
CUR2G	10217121	10217548	-	CUR-2G37670
CUR2G	10219940	10220284	+	CUR-2G37680
CUR2G	11473867	11475895	-	CUR-2G41600
CUR2G	11476345	11476746	-	CUR-2G41610
CUR2G	11928999	11930471	-	CUR-2G42880
CUR2G	12363284	12363490	-	CUR-2G43970
CUR2G	12673579	12674082	+	CUR-2G44990
CUR2G	13233076	13240103	+	CUR-2G46210
CUR2G	13679780	13680174	+	CUR-2G47620
CUR2G	13776316	13776638	+	CUR-2G47890
CUR2G	13837509	13840542	-	CUR-2G48030
CUR2G	14096085	14099118	-	CUR-2G48820
CUR2G	14139451	14140192	-	CUR-2G48900
CUR2G	14393831	14394497	-	CUR-2G49430
CUR2G	14428562	14429343	-	CUR-2G49510
CUR2G	14434428	14436045	-	CUR-2G49530
CUR2G	14526301	14527028	+	CUR-2G49700
CUR2G	14542051	14542269	-	CUR-2G49750
CUR2G	14739099	14740026	+	CUR-2G50460
CUR2G	14824175	14824621	-	CUR-2G50680
CUR2G	14860171	14860896	-	CUR-2G50720
CUR2G	14867530	14867949	+	CUR-2G50770
CUR2G	14868546	14868941	+	CUR-2G50780
CUR2G	15109595	15110087	-	CUR-2G51240
CUR2G	15751870	15752217	-	CUR-2G52650
CUR2G	16148382	16148489	-	CUR-2G53800
CUR2G	16194353	16196802	-	CUR-2G53860
CUR2G	16896943	16902064	+	CUR-2G55120
CUR2G	16939507	16940788	-	CUR-2G55170
CUR2G	16967184	16967423	-	CUR-2G55210
CUR2G	16968077	16968268	-	CUR-2G55220
CUR2G	16972232	16972510	-	CUR-2G55240
CUR2G	16972836	16973378	-	CUR-2G55250
CUR2G	17175544	17175795	+	CUR-2G55800
CUR2G	17204128	17204591	-	CUR-2G55860
CUR2G	17205970	17206356	-	CUR-2G55870
CUR2G	17206551	17207901	-	CUR-2G55880
CUR2G	17211038	17214718	-	CUR-2G55890
CUR2G	17367460	17367708	-	CUR-2G56260
CUR2G	17626950	17627526	+	CUR-2G56820
CUR2G	18169032	18169529	-	CUR-2G58000
CUR2G	18178889	18179380	+	CUR-2G58010
CUR2G	18193783	18195908	-	CUR-2G58040
CUR2G	18645463	18649809	+	CUR-2G58900
CUR2G	18654307	18656064	-	CUR-2G58920
CUR2G	18805504	18805797	+	CUR-2G59300
CUR2G	19065224	19067392	+	CUR-2G60010
CUR2G	19336769	19337101	+	CUR-2G60700
CUR2G	19623808	19624137	+	CUR-2G61300
CUR2G	20151433	20168335	+	CUR-2G62370
CUR2G	20667356	20673714	+	CUR-2G63680
CUR2G	21353116	21353286	-	CUR-2G64950
CUR2G	22181766	22188705	+	CUR-2G66930
CUR2G	22846603	22847610	+	CUR-2G68310
CUR2G	22950762	22951083	-	CUR-2G68540
CUR2G	22952693	22953014	-	CUR-2G68550
CUR2G	23457052	23457356	+	CUR-2G69890
CUR2G	23628780	23629280	+	CUR-2G70250
CUR2G	23896238	23898499	+	CUR-2G70960
CUR2G	24531422	24531716	+	CUR-2G72490
CUR2G	25253184	25255703	-	CUR-2G74120
CUR2G	25293192	25297529	-	CUR-2G74230
CUR2G	25771211	25772088	-	CUR-2G75430
CUR2G	25981808	25982522	+	CUR-2G75940
CUR2G	26037633	26040439	+	CUR-2G76070
CUR2G	26166821	26167587	+	CUR-2G76350
CUR2G	26206082	26206270	-	CUR-2G76500
CUR2G	26304540	26307973	-	CUR-2G76790
CUR2G	27819794	27820311	-	CUR-2G80570
CUR2G	28327582	28329217	-	CUR-2G81650
CUR2G	28458199	28459531	+	CUR-2G81970
CUR2G	28857518	28857823	+	CUR-2G82980
CUR3G	1060200	1061102	-	CUR-3G12130
CUR3G	1222281	1223420	-	CUR-3G12450
CUR3G	1607972	1612984	-	CUR-3G13330
CUR3G	2045949	2046450	+	CUR-3G14010
CUR3G	2048920	2049570	-	CUR-3G14020
CUR3G	2149514	2152525	-	CUR-3G14200
CUR3G	2369565	2369753	-	CUR-3G14970
CUR3G	2371292	2371621	-	CUR-3G14980
CUR3G	2372501	2372695	-	CUR-3G14990
CUR3G	2374080	2374313	-	CUR-3G15000
CUR3G	3105857	3107093	-	CUR-3G16450
CUR3G	3131266	3131757	-	CUR-3G16520
CUR3G	3131768	3133567	-	CUR-3G16530
CUR3G	3133846	3135820	-	CUR-3G16540
CUR3G	3150884	3154428	-	CUR-3G16560
CUR3G	3183408	3185465	+	CUR-3G16620
CUR3G	3188051	3188986	+	CUR-3G16630
CUR3G	3189094	3191562	+	CUR-3G16640
CUR3G	3701556	3756568	-	CUR-3G17610
CUR3G	3766692	3768612	-	CUR-3G17620
CUR3G	3926933	3929671	+	CUR-3G17880
CUR3G	4153152	4155431	+	CUR-3G18350
CUR3G	4181219	4181701	+	CUR-3G18400
CUR3G	4423556	4423836	-	CUR-3G18970
CUR3G	4464024	4467466	+	CUR-3G19090
CUR3G	4573003	4573326	+	CUR-3G19330
CUR3G	5208599	5208847	-	CUR-3G20890
CUR3G	5209048	5209509	-	CUR-3G20900
CUR3G	5209596	5210112	-	CUR-3G20910
CUR3G	5252929	5253555	+	CUR-3G21050
CUR3G	5553619	5556120	-	CUR-3G21760
CUR3G	5647152	5647448	-	CUR-3G21910
CUR3G	6141864	6142223	+	CUR-3G22830
CUR3G	6273184	6274773	+	CUR-3G23180
CUR3G	6281185	6281951	+	CUR-3G23200
CUR3G	6281975	6283813	+	CUR-3G23210
CUR3G	6296731	6297003	+	CUR-3G23270
CUR3G	6420897	6422780	-	CUR-3G23570
CUR3G	6429811	6430454	-	CUR-3G23600
CUR3G	6431270	6435597	-	CUR-3G23610
CUR3G	6572603	6573103	-	CUR-3G23930
CUR3G	6966388	6967135	+	CUR-3G24760
CUR3G	8036754	8037041	+	CUR-3G27210
CUR3G	8054549	8055171	-	CUR-3G27280
CUR3G	8089503	8092189	-	CUR-3G27360
CUR3G	8098889	8100397	+	CUR-3G27390
CUR3G	8099480	8100397	+	CUR-3G27400
CUR3G	8433109	8448193	-	CUR-3G28370
CUR3G	8588531	8589067	-	CUR-3G28630
CUR3G	10189419	10190529	-	CUR-3G33310
CUR3G	10927837	10928172	-	CUR-3G35360
CUR3G	10988495	10993857	+	CUR-3G35500
CUR3G	12757923	12758249	-	CUR-3G40730
CUR3G	12759218	12759550	+	CUR-3G40740
CUR3G	12761620	12761952	-	CUR-3G40750
CUR3G	12768188	12768706	-	CUR-3G40760
CUR3G	12776301	12778123	-	CUR-3G40770
CUR3G	12778190	12779925	-	CUR-3G40780
CUR3G	12795133	12795489	-	CUR-3G40920
CUR3G	12963189	12964306	-	CUR-3G41610
CUR3G	14559163	14559570	+	CUR-3G45600
CUR3G	14564805	14565200	+	CUR-3G45620
CUR3G	14735453	14738747	-	CUR-3G46000
CUR3G	14873356	14873655	-	CUR-3G46320
CUR3G	15158359	15161973	-	CUR-3G46895
CUR3G	15211129	15211338	-	CUR-3G47000
CUR3G	15451089	15452518	+	CUR-3G47510
CUR3G	15631063	15631356	+	CUR-3G47920
CUR3G	15842352	15845394	-	CUR-3G48330
CUR3G	15853378	15854675	-	CUR-3G48350
CUR3G	16031286	16031938	-	CUR-3G48760
CUR3G	17024605	17026608	-	CUR-3G51030
CUR3G	17033866	17034184	+	CUR-3G51050
CUR3G	17954178	17954396	+	CUR-3G53150
CUR3G	18274752	18277533	-	CUR-3G53860
CUR3G	18278192	18282203	-	CUR-3G53870
CUR3G	18406327	18406560	+	CUR-3G54200
CUR3G	19277892	19281223	+	CUR-3G56080
CUR3G	19349865	19350089	-	CUR-3G56220
CUR3G	19547908	19553948	-	CUR-3G56860
CUR3G	19603698	19606803	+	CUR-3G56950
CUR3G	19741453	19751404	+	CUR-3G57230
CUR3G	19758898	19759239	+	CUR-3G57270
CUR3G	19773125	19774865	+	CUR-3G57290
CUR3G	19797339	19797680	+	CUR-3G57440
CUR3G	20571090	20571407	-	CUR-3G59140
CUR3G	20812509	20812697	-	CUR-3G59680
CUR3G	21096931	21098920	-	CUR-3G60410
CUR3G	21309467	21309664	-	CUR-3G60860
CUR3G	21309673	21309996	-	CUR-3G60870
CUR3G	21311523	21312535	-	CUR-3G60880
CUR3G	21440488	21440736	+	CUR-3G61220
CUR3G	21442209	21442805	-	CUR-3G61230
CUR3G	21718622	21719687	-	CUR-3G61850
CUR3G	21856779	21858116	-	CUR-3G62260
CUR3G	22194919	22197292	+	CUR-3G63070
CUR3G	22256364	22256825	+	CUR-3G63410
CUR3G	22324365	22326028	-	CUR-3G63600
CUR3G	22345226	22345585	-	CUR-3G63670
CUR3G	22362836	22363192	-	CUR-3G63700
CUR3G	22401948	22402319	-	CUR-3G63880
CUR3G	22409314	22410657	-	CUR-3G63890
CUR3G	22421002	22423003	+	CUR-3G63930
CUR3G	22423856	22425991	-	CUR-3G63940
CUR3G	22427256	22428125	-	CUR-3G63950
CUR3G	22429096	22430306	-	CUR-3G63960
CUR3G	22431193	22432515	-	CUR-3G63970
CUR3G	22550745	22551788	+	CUR-3G64330
CUR3G	22553395	22553622	+	CUR-3G64340
CUR3G	22597727	22598308	+	CUR-3G64540
CUR3G	22599501	22599986	+	CUR-3G64550
CUR3G	22612800	22613357	-	CUR-3G64610
CUR3G	22662651	22663080	-	CUR-3G64740
CUR3G	22706394	22707040	-	CUR-3G64800
CUR3G	22707070	22708234	-	CUR-3G64810
CUR3G	22728413	22729139	-	CUR-3G64870
CUR3G	22771646	22771930	+	CUR-3G64990
CUR3G	22811024	22811305	+	CUR-3G65190
CUR3G	24401422	24401682	+	CUR-3G69250
CUR3G	24593200	24595519	+	CUR-3G69670
CUR3G	24651038	24651250	-	CUR-3G69780
CUR3G	24808503	24808919	+	CUR-3G70230
CUR3G	24929157	24929489	+	CUR-3G70570
CUR3G	24940720	24941942	+	CUR-3G70600
CUR3G	24993703	24994738	-	CUR-3G70720
CUR3G	24995112	24995411	+	CUR-3G70730
CUR3G	25006968	25009445	-	CUR-3G70770
CUR3G	25107846	25108457	-	CUR-3G71160
CUR4G	15070	16088	-	CUR-4G10060
CUR4G	731056	732622	+	CUR-4G11830
CUR4G	817232	817501	+	CUR-4G12040
CUR4G	1105649	1105953	-	CUR-4G12780
CUR4G	1429340	1429765	+	CUR-4G13590
CUR4G	2008756	2009070	-	CUR-4G14780
CUR4G	2024883	2025281	-	CUR-4G14850
CUR4G	2066687	2066881	-	CUR-4G14980
CUR4G	2070875	2071543	-	CUR-4G15010
CUR4G	2400057	2400803	-	CUR-4G15750
CUR4G	2605273	2605500	-	CUR-4G16290
CUR4G	3040460	3042849	+	CUR-4G17290
CUR4G	3088509	3088763	+	CUR-4G17410
CUR4G	3222302	3222544	+	CUR-4G17790
CUR4G	3565492	3566370	+	CUR-4G18730
CUR4G	3614219	3614377	+	CUR-4G18860
CUR4G	3699889	3703069	+	CUR-4G19100
CUR4G	4707781	4708758	-	CUR-4G21280
CUR4G	5691662	5692492	-	CUR-4G23640
CUR4G	5693553	5693918	-	CUR-4G23650
CUR4G	5750358	5752327	-	CUR-4G23770
CUR4G	6228871	6232530	+	CUR-4G24440
CUR4G	7193265	7194929	-	CUR-4G26760
CUR4G	7196523	7197101	+	CUR-4G26780
CUR4G	7489638	7491536	+	CUR-4G27430
CUR4G	7892905	7895009	+	CUR-4G28130
CUR4G	7923199	7926280	+	CUR-4G28190
CUR4G	7939608	7939904	-	CUR-4G28210
CUR4G	7958140	7958598	-	CUR-4G28250
CUR4G	7999772	8000453	-	CUR-4G28350
CUR4G	8093693	8094343	-	CUR-4G28530
CUR4G	8270818	8271659	-	CUR-4G28850
CUR4G	8548908	8550826	+	CUR-4G29640
CUR4G	8763207	8763634	-	CUR-4G29970
CUR4G	9711300	9711770	+	CUR-4G32280
CUR4G	9711812	9712485	+	CUR-4G32290
CUR4G	9825701	9833465	-	CUR-4G32550
CUR4G	10109336	10109863	-	CUR-4G33030
CUR4G	10182995	10250903	-	CUR-4G33180
CUR4G	10250940	10251709	-	CUR-4G33190
CUR4G	10251976	10252506	-	CUR-4G33200
CUR4G	10341418	10341950	+	CUR-4G33590
CUR4G	11237201	11238349	+	CUR-4G35540
CUR4G	11474840	11475022	-	CUR-4G35880
CUR4G	11507069	11507374	+	CUR-4G36040
CUR4G	11558278	11558499	-	CUR-4G36290
CUR4G	11984507	11984845	-	CUR-4G37210
CUR4G	12153109	12153312	-	CUR-4G37680
CUR4G	12262783	12272630	-	CUR-4G37910
CUR4G	12298764	12298970	-	CUR-4G37980
CUR4G	12462991	12463281	-	CUR-4G38230
CUR4G	12586316	12587191	+	CUR-4G38580
CUR4G	12776328	12776681	+	CUR-4G39010
CUR4G	12940742	12942901	-	CUR-4G39300
CUR4G	13375961	13376191	+	CUR-4G40080
CUR4G	13464042	13464473	-	CUR-4G40170
CUR4G	13752143	13752394	-	CUR-4G40590
CUR4G	14615104	14615641	-	CUR-4G42530
CUR4G	14903430	14903681	+	CUR-4G43130
CUR4G	14981677	14982305	-	CUR-4G43330
CUR4G	15636229	15651626	+	CUR-4G45040
CUR4G	15884424	15884627	-	CUR-4G45810
CUR4G	15922862	15925941	+	CUR-4G45890
CUR4G	16515553	16520077	+	CUR-4G47430
CUR4G	16525341	16526767	+	CUR-4G47450
CUR4G	16716364	16717403	+	CUR-4G47960
CUR4G	16729760	16730020	-	CUR-4G47990
CUR4G	16816376	16816644	+	CUR-4G48160
CUR4G	17031053	17032212	+	CUR-4G48660
CUR4G	17077986	17078201	+	CUR-4G48900
CUR4G	17399254	17399579	-	CUR-4G49680
CUR4G	17476762	17478610	-	CUR-4G49880
CUR4G	17480646	17483805	+	CUR-4G49890
CUR4G	17483842	17485132	+	CUR-4G49900
CUR4G	17514570	17515217	-	CUR-4G50050
CUR4G	17635363	17636582	+	CUR-4G50460
CUR4G	18124072	18124592	+	CUR-4G52110
CUR4G	18124072	18124326	+	CUR-4G52120
CUR4G	18127674	18127952	+	CUR-4G52140
CUR4G	18127960	18129030	+	CUR-4G52150
CUR4G	18165161	18166397	+	CUR-4G52250
CUR4G	18292024	18292994	+	CUR-4G52560
CUR4G	18355210	18356360	+	CUR-4G52760
CUR4G	18358713	18360101	-	CUR-4G52780
CUR4G	19168120	19170403	+	CUR-4G55330
CUR4G	19170429	19172404	+	CUR-4G55340
CUR4G	19581333	19583146	+	CUR-4G56260
CUR4G	19631345	19632364	+	CUR-4G56310
CUR4G	19663672	19668905	-	CUR-4G56370
CUR4G	19814116	19826895	+	CUR-4G56780
CUR4G	20107821	20111456	-	CUR-4G57700
CUR4G	21262879	21266081	-	CUR-4G61420
CUR4G	22943219	22943818	+	CUR-4G66950
CUR4G	22975743	22976267	-	CUR-4G67140
CUR4G	23490178	23490501	+	CUR-4G68610
CUR4G	24087791	24088155	+	CUR-4G70430
CUR4G	24090177	24090398	+	CUR-4G70450
CUR4G	24129723	24130004	-	CUR-4G70550
CUR4G	24130866	24131393	+	CUR-4G70560
CUR4G	24201290	24201839	-	CUR-4G70800
CUR4G	24202246	24202482	+	CUR-4G70810
CUR5G	750535	775963	-	CUR-5G11600
CUR5G	1563891	1564106	+	CUR-5G13240
CUR5G	2463176	2467239	-	CUR-5G15130
CUR5G	3101679	3102689	-	CUR-5G16650
CUR5G	3256286	3256846	-	CUR-5G16830
CUR5G	3492836	3494189	-	CUR-5G17490
CUR5G	3942839	3943108	+	CUR-5G18260
CUR5G	4181804	4182194	+	CUR-5G18680
CUR5G	4316077	4316313	-	CUR-5G19020
CUR5G	4329935	4330300	+	CUR-5G19050
CUR5G	4367039	4367391	-	CUR-5G19100
CUR5G	4417693	4418064	+	CUR-5G19300
CUR5G	4523234	4523938	-	CUR-5G19560
CUR5G	5062901	5063437	+	CUR-5G20430
CUR5G	5246982	5247248	+	CUR-5G20760
CUR5G	5483200	5483511	-	CUR-5G21300
CUR5G	5669809	5670093	+	CUR-5G21620
CUR5G	8014736	8015044	-	CUR-5G27720
CUR5G	8049267	8050841	+	CUR-5G27810
CUR5G	8699015	8699489	-	CUR-5G29120
CUR5G	8699946	8700831	-	CUR-5G29130
CUR5G	8787075	8792412	+	CUR-5G29380
CUR5G	9747288	9747506	-	CUR-5G31350
CUR5G	10009046	10009597	+	CUR-5G32030
CUR5G	10609626	10609862	+	CUR-5G33600
CUR5G	11069644	11069802	+	CUR-5G34850
CUR5G	11069644	11070741	+	CUR-5G34860
CUR5G	12066142	12066731	-	CUR-5G37030
CUR5G	12092058	12093695	+	CUR-5G37080
CUR5G	12259963	12260181	-	CUR-5G37510
CUR5G	12909214	12917146	+	CUR-5G39020
CUR5G	12975413	12975838	-	CUR-5G39170
CUR5G	12977194	12977443	+	CUR-5G39180
CUR5G	13010919	13011227	+	CUR-5G39280
CUR5G	13011779	13012057	+	CUR-5G39290
CUR5G	13013260	13014016	+	CUR-5G39310
CUR5G	13014448	13015462	+	CUR-5G39320
CUR5G	13018542	13018932	-	CUR-5G39340
CUR5G	13019727	13020369	+	CUR-5G39360
CUR5G	13042994	13043647	-	CUR-5G39430
CUR5G	13043816	13044278	-	CUR-5G39440
CUR5G	13866317	13866920	+	CUR-5G41420
CUR5G	13867025	13867406	+	CUR-5G41430
CUR5G	14188266	14188955	-	CUR-5G42090
CUR5G	15013557	15014808	+	CUR-5G44180
CUR5G	15618276	15618788	-	CUR-5G45450
CUR5G	15935801	15936418	-	CUR-5G46220
CUR5G	16543262	16543552	-	CUR-5G47700
CUR5G	17136526	17138231	+	CUR-5G49210
CUR6G	247049	248098	+	CUR-6G10550
CUR6G	459821	460485	-	CUR-6G10960
CUR6G	592374	594774	-	CUR-6G11300
CUR6G	605426	605710	-	CUR-6G11360
CUR6G	637526	638011	-	CUR-6G11460
CUR6G	675871	678786	-	CUR-6G11530
CUR6G	2070470	2071115	-	CUR-6G14810
CUR6G	2290360	2290826	-	CUR-6G15260
CUR6G	2517374	2517781	-	CUR-6G15760
CUR6G	2546348	2560139	+	CUR-6G15840
CUR6G	3025917	3026187	-	CUR-6G16830
CUR6G	3111968	3112165	+	CUR-6G16990
CUR6G	3113350	3113544	+	CUR-6G17000
CUR6G	3353265	3353915	-	CUR-6G17470
CUR6G	5112468	5112866	+	CUR-6G21750
CUR6G	5481236	5481565	+	CUR-6G22720
CUR6G	6094234	6094479	+	CUR-6G24080
CUR6G	7768292	7771941	-	CUR-6G27240
CUR6G	7830320	7830508	+	CUR-6G27420
CUR6G	8105415	8112906	+	CUR-6G28020
CUR6G	8631147	8636576	-	CUR-6G29100
CUR6G	8945751	8946295	-	CUR-6G29460
CUR6G	9327324	9327581	+	CUR-6G30790
CUR6G	9401991	9402494	-	CUR-6G31130
CUR6G	10182091	10182246	+	CUR-6G33220
CUR6G	10669893	10678410	-	CUR-6G34720
CUR6G	11075843	11083306	-	CUR-6G35890
CUR6G	11254415	11255212	-	CUR-6G36530
CUR6G	11302455	11307803	+	CUR-6G36730
CUR6G	11320120	11324710	+	CUR-6G36770
CUR6G	13286416	13287429	-	CUR-6G41560
CUR6G	13287501	13288208	-	CUR-6G41570
CUR6G	13290719	13291067	-	CUR-6G41590
CUR6G	13325032	13325723	+	CUR-6G41640
CUR6G	13326581	13327066	+	CUR-6G41650
CUR6G	13327068	13328666	+	CUR-6G41660
CUR6G	13337283	13339450	+	CUR-6G41700
CUR6G	13344412	13344980	+	CUR-6G41710
CUR6G	13504534	13504854	-	CUR-6G42210
CUR6G	13548428	13549441	-	CUR-6G42350
CUR6G	13549817	13550311	+	CUR-6G42360
CUR6G	13550417	13551363	+	CUR-6G42370
CUR6G	13564157	13565678	-	CUR-6G42410
CUR6G	13612786	13613031	+	CUR-6G42560
CUR6G	13696358	13697113	+	CUR-6G42770
CUR6G	13697244	13699513	+	CUR-6G42780
CUR6G	13787217	13787678	+	CUR-6G43000
CUR6G	14421425	14422225	-	CUR-6G45070
CUR6G	14901490	14905336	+	CUR-6G46610
CUR6G	15166777	15167309	-	CUR-6G47550
CUR6G	15195863	15209402	-	CUR-6G47650
CUR6G	15216045	15216863	-	CUR-6G47670
CUR6G	17561609	17561830	-	CUR-6G54280
CUR6G	17568563	17569397	+	CUR-6G54310
CUR6G	17569943	17570496	+	CUR-6G54320
CUR6G	17941887	17942518	-	CUR-6G55350
CUR6G	18004085	18004794	-	CUR-6G55580
CUR6G	18287298	18287507	-	CUR-6G56150
CUR6G	18427341	18428192	-	CUR-6G56350
CUR6G	18430337	18430690	+	CUR-6G56360
CUR6G	18538577	18540060	-	CUR-6G56630
CUR6G	18910896	18911857	+	CUR-6G57510
CUR6G	19270867	19272019	+	CUR-6G58180
CUR6G	19567107	19567421	-	CUR-6G58950
CUR6G	20129973	20131622	-	CUR-6G59950
CUR6G	20298751	20299722	-	CUR-6G60360
CUR6G	20538795	20539625	-	CUR-6G60860
CUR6G	20718658	20725780	-	CUR-6G61240
CUR6G	20732873	20739292	+	CUR-6G61260
CUR6G	20744414	20745102	+	CUR-6G61290
CUR6G	20745146	20745680	+	CUR-6G61300
CUR6G	20746770	20747243	+	CUR-6G61310
CUR6G	20781966	20782376	-	CUR-6G61440
CUR6G	20969719	20971074	+	CUR-6G61900
CUR6G	21074969	21075157	+	CUR-6G62130
CUR6G	21705280	21706920	-	CUR-6G63510
CUR6G	21766884	21768289	-	CUR-6G63720
CUR6G	21948617	21949355	+	CUR-6G64210
CUR6G	22145231	22149540	+	CUR-6G64680
CUR6G	22184554	22185723	-	CUR-6G64770
CUR6G	22185391	22185723	-	CUR-6G64775
CUR6G	22586396	22586575	+	CUR-6G65850
CUR6G	22798504	22798897	-	CUR-6G66360
CUR6G	22965260	22965733	-	CUR-6G66720
CUR6G	22968131	22968385	-	CUR-6G66730
CUR6G	22968492	22968749	-	CUR-6G66740
CUR6G	22969576	22969815	-	CUR-6G66750
CUR6G	22970726	22971076	-	CUR-6G66760
CUR6G	22971215	22971514	+	CUR-6G66770
CUR6G	23025904	23026571	+	CUR-6G66910
CUR6G	23031563	23031847	+	CUR-6G66960
CUR6G	23049304	23050043	+	CUR-6G66980
CUR6G	23052297	23053880	+	CUR-6G66990
CUR6G	23114043	23115910	+	CUR-6G67150
CUR6G	23118287	23121670	+	CUR-6G67160
CUR6G	23306554	23306769	-	CUR-6G67680
CUR6G	23559724	23560550	-	CUR-6G68220
CUR6G	23998482	23998904	-	CUR-6G69260
CUR6G	24067662	24069249	-	CUR-6G69420
CUR6G	24254039	24256082	+	CUR-6G69870
CUR6G	24256100	24256633	+	CUR-6G69880
CUR6G	24822933	24840692	+	CUR-6G71270
CUR6G	25406139	25406648	+	CUR-6G72720
CUR6G	25432267	25434977	-	CUR-6G72830
CUR6G	25642906	25643466	-	CUR-6G73360
CUR6G	25726331	25727250	+	CUR-6G73550
CUR6G	25973649	25974557	+	CUR-6G74090
CUR6G	25984062	25984610	+	CUR-6G74130
CUR6G	25985879	25987120	+	CUR-6G74140
CUR6G	25999223	26002468	+	CUR-6G74190
CUR6G	26005537	26006133	-	CUR-6G74200
CUR6G	26087935	26089265	+	CUR-6G74430
CUR6G	26089781	26090546	+	CUR-6G74440
CUR6G	26374486	26374995	-	CUR-6G75160
CUR6G	26495646	26495837	-	CUR-6G75550
CUR6G	26710385	26712015	+	CUR-6G76020
CUR6G	26944132	26944446	-	CUR-6G76640
CUR7G	88471	89023	+	CUR-7G10270
CUR7G	238305	242161	-	CUR-7G10580
CUR7G	484690	487075	+	CUR-7G11140
CUR7G	806338	806787	-	CUR-7G11890
CUR7G	858016	858764	-	CUR-7G11990
CUR7G	958193	959269	-	CUR-7G12170
CUR7G	970174	970485	-	CUR-7G12190
CUR7G	1070104	1070579	-	CUR-7G12470
CUR7G	1157174	1157401	-	CUR-7G12720
CUR7G	1687213	1687407	-	CUR-7G14400
CUR7G	1872494	1873673	-	CUR-7G15050
CUR7G	4098412	4099803	+	CUR-7G22770
CUR7G	4103141	4103533	-	CUR-7G22790
CUR7G	4431557	4431832	+	CUR-7G23940
CUR7G	4432281	4432514	+	CUR-7G23950
CUR7G	4433894	4434088	+	CUR-7G23960
CUR7G	4434961	4435290	+	CUR-7G23970
CUR7G	5031746	5032039	+	CUR-7G26630
CUR7G	5191752	5194719	-	CUR-7G27170
CUR7G	5234330	5235400	+	CUR-7G27270
CUR7G	5665679	5665876	+	CUR-7G28730
CUR7G	5841536	5843543	+	CUR-7G29210
CUR7G	6031257	6033071	-	CUR-7G29640
CUR7G	6492020	6493735	-	CUR-7G30800
CUR7G	6500927	6510771	-	CUR-7G30820
CUR7G	7112103	7112291	-	CUR-7G32300
CUR7G	7167702	7168478	-	CUR-7G32420
CUR7G	7192199	7193671	+	CUR-7G32480
CUR7G	7195857	7197224	+	CUR-7G32490
CUR7G	7555261	7555919	+	CUR-7G33560
CUR7G	7556479	7556703	+	CUR-7G33570
CUR7G	7557695	7558099	-	CUR-7G33580
CUR7G	7576167	7576442	-	CUR-7G33650
CUR7G	7576545	7577209	+	CUR-7G33660
CUR7G	7579134	7579833	-	CUR-7G33670
CUR7G	7671846	7672028	-	CUR-7G34030
CUR7G	7672391	7672717	+	CUR-7G34040
CUR7G	7683593	7684359	+	CUR-7G34100
CUR7G	7691442	7691821	+	CUR-7G34110
CUR7G	7693455	7694339	+	CUR-7G34120
CUR7G	7694358	7698827	+	CUR-7G34130
CUR7G	7741973	7742206	-	CUR-7G34200
CUR7G	8471095	8471301	+	CUR-7G35820
CUR7G	8549966	8550145	-	CUR-7G36050
CUR7G	8550461	8551141	-	CUR-7G36060
CUR7G	8609722	8610446	+	CUR-7G36230
CUR7G	8632659	8633383	+	CUR-7G36280
CUR7G	8686109	8686833	+	CUR-7G36450
CUR7G	9191497	9192398	+	CUR-7G37470
CUR7G	9478206	9478595	-	CUR-7G38190
CUR7G	9639334	9657449	+	CUR-7G38530
CUR7G	9761488	9762345	-	CUR-7G38820
CUR7G	10026962	10028605	+	CUR-7G39410
CUR7G	10167136	10167309	-	CUR-7G39760
CUR7G	10411200	10411646	-	CUR-7G40260
CUR7G	10635465	10636157	-	CUR-7G40690
CUR7G	10766913	10767380	+	CUR-7G40970
CUR7G	11133933	11134214	+	CUR-7G41750
CUR7G	11198029	11198377	-	CUR-7G41830
CUR7G	11198750	11199861	-	CUR-7G41840
CUR7G	11747522	11747821	+	CUR-7G42820
CUR7G	12315779	12316039	-	CUR-7G44100
CUR7G	13439803	13440618	-	CUR-7G46280
CUR7G	13484027	13490465	+	CUR-7G46360
CUR7G	13491608	13493237	+	CUR-7G46370
CUR7G	13494321	13494794	+	CUR-7G46380
CUR7G	13509072	13509437	+	CUR-7G46430
CUR7G	13728075	13728723	-	CUR-7G46880
CUR7G	13729293	13729595	-	CUR-7G46890
CUR7G	13985992	13987353	+	CUR-7G47430
CUR7G	13998483	13998850	+	CUR-7G47460
CUR7G	14264720	14272462	+	CUR-7G47980
CUR7G	15024783	15025391	+	CUR-7G49680
CUR7G	15329041	15329229	+	CUR-7G50360
CUR7G	15366984	15367439	+	CUR-7G50490
CUR7G	15832903	15840869	+	CUR-7G51510
CUR7G	16294394	16294615	-	CUR-7G52430
CUR7G	16299446	16299933	+	CUR-7G52440
CUR7G	16492005	16492392	+	CUR-7G52900
CUR7G	16785446	16787163	-	CUR-7G53760
CUR7G	16788542	16789404	-	CUR-7G53770
CUR7G	16791411	16792838	-	CUR-7G53780
CUR7G	16793604	16793970	-	CUR-7G53790
CUR7G	16796040	16796819	-	CUR-7G53810
CUR7G	16798185	16798676	-	CUR-7G53820
CUR7G	16915355	16915576	+	CUR-7G54170
CUR7G	17135621	17135985	-	CUR-7G54580
CUR7G	17143478	17143919	+	CUR-7G54650
CUR7G	17373522	17376458	+	CUR-7G55190
CUR7G	18271538	18271876	+	CUR-7G57400
CUR7G	18724248	18732327	+	CUR-7G58360
CUR7G	18746545	18747384	+	CUR-7G58400
CUR7G	18758603	18763284	+	CUR-7G58430
CUR7G	18767283	18767909	+	CUR-7G58440
CUR7G	18824995	18828450	+	CUR-7G58510
CUR7G	18831149	18832043	-	CUR-7G58530
CUR7G	18846874	18847212	+	CUR-7G58570
CUR7G	19495415	19496695	+	CUR-7G59970
CUR7G	19507325	19507619	-	CUR-7G60000
CUR7G	19807015	19808244	-	CUR-7G60650
CUR7G	19827811	19828017	+	CUR-7G60700
CUR7G	20922102	20925067	-	CUR-7G63420
CUR7G	20934879	20940065	-	CUR-7G63450
CUR7G	20982611	20986852	-	CUR-7G63600
CUR7G	20997651	20999335	-	CUR-7G63640
CUR7G	21020756	21022090	+	CUR-7G63700
CUR7G	21385579	21385809	-	CUR-7G64610
CUR7G	21549786	21550769	-	CUR-7G65000
CUR7G	21750549	21753632	-	CUR-7G65490
CUR7G	21911502	21911957	-	CUR-7G65870
CUR8G	148192	148539	+	CUR-8G10380
CUR8G	344793	356675	+	CUR-8G10800
CUR8G	714766	715041	-	CUR-8G11400
CUR8G	727275	742382	-	CUR-8G11490
CUR8G	896764	899533	-	CUR-8G12080
CUR8G	953074	959987	-	CUR-8G12190
CUR8G	969426	972118	+	CUR-8G12200
CUR8G	1349913	1351620	-	CUR-8G13110
CUR8G	1359763	1359927	-	CUR-8G13150
CUR8G	1442298	1443926	+	CUR-8G13330
CUR8G	1442895	1443430	+	CUR-8G13340
CUR8G	1444530	1446084	-	CUR-8G13350
CUR8G	1775239	1776250	+	CUR-8G14140
CUR8G	1868685	1870157	-	CUR-8G14320
CUR8G	2000918	2004896	+	CUR-8G14710
CUR8G	2006499	2010843	-	CUR-8G14720
CUR8G	2443858	2445124	-	CUR-8G15950
CUR8G	2518206	2518553	+	CUR-8G16100
CUR8G	2700453	2701351	+	CUR-8G16460
CUR8G	2704998	2706039	+	CUR-8G16470
CUR8G	2835126	2836595	-	CUR-8G16690
CUR8G	2894357	2895071	+	CUR-8G16790
CUR8G	2922580	2922843	-	CUR-8G16880
CUR8G	2938288	2938497	+	CUR-8G16920
CUR8G	2986570	2987646	+	CUR-8G17030
CUR8G	2986570	2987646	+	CUR-8G17035
CUR8G	3619124	3619812	-	CUR-8G18570
CUR8G	3852675	3854357	-	CUR-8G19110
CUR8G	4163427	4163702	-	CUR-8G19900
CUR8G	4219794	4220006	-	CUR-8G20250
CUR8G	4223605	4223925	-	CUR-8G20280
CUR8G	4322753	4323283	+	CUR-8G20740
CUR8G	4687598	4688826	+	CUR-8G21900
CUR8G	5311812	5312096	+	CUR-8G23870
CUR8G	5312633	5312938	+	CUR-8G23880
CUR8G	5312987	5313208	+	CUR-8G23890
CUR8G	5759932	5760132	+	CUR-8G25280
CUR8G	5765147	5765487	+	CUR-8G25290
CUR8G	5766507	5766841	+	CUR-8G25300
CUR8G	5927298	5927522	-	CUR-8G25690
CUR8G	6028619	6029579	-	CUR-8G25980
CUR8G	6067081	6067410	-	CUR-8G26210
CUR8G	6177243	6194982	+	CUR-8G26620
CUR8G	6227047	6228301	+	CUR-8G26820
CUR8G	6240681	6241059	-	CUR-8G26880
CUR8G	6240681	6241295	-	CUR-8G26890
CUR8G	6277673	6278259	+	CUR-8G27000
CUR8G	6280248	6281212	+	CUR-8G27010
CUR8G	6291123	6291571	+	CUR-8G27060
CUR8G	6606568	6606852	-	CUR-8G28110
CUR8G	6945403	6946482	-	CUR-8G29120
CUR8G	7095161	7096042	-	CUR-8G29500
CUR8G	7108858	7112394	+	CUR-8G29520
CUR8G	7759140	7759928	-	CUR-8G31290
CUR8G	7875609	7878095	+	CUR-8G31550
CUR8G	7895871	7896260	+	CUR-8G31590
CUR8G	7895871	7896627	+	CUR-8G31600
CUR8G	8210012	8210392	-	CUR-8G32490
CUR8G	8210824	8211021	-	CUR-8G32500
CUR8G	8211146	8211430	+	CUR-8G32510
CUR8G	8236850	8238798	-	CUR-8G32560
CUR8G	8763902	8764132	-	CUR-8G33630
CUR8G	8867138	8870667	+	CUR-8G33850
CUR8G	9227186	9227807	-	CUR-8G34780
CUR8G	9237285	9237840	-	CUR-8G34810
CUR8G	9260661	9260992	+	CUR-8G34890
CUR8G	9283220	9283469	+	CUR-8G34960
CUR8G	9391561	9392456	+	CUR-8G35380
CUR8G	9393238	9393498	+	CUR-8G35390
CUR8G	9420000	9420365	+	CUR-8G35550
CUR8G	9939964	9951209	+	CUR-8G37020
CUR8G	10255971	10257443	+	CUR-8G37550
CUR8G	10726814	10728217	+	CUR-8G38520
CUR8G	11188168	11190074	-	CUR-8G39430
CUR8G	11361402	11362511	-	CUR-8G39800
CUR8G	11367776	11368027	-	CUR-8G39810
CUR8G	11368059	11368943	-	CUR-8G39820
CUR8G	11395587	11403171	+	CUR-8G39860
CUR8G	11530595	11532284	+	CUR-8G40170
CUR8G	11534550	11538590	+	CUR-8G40180
CUR8G	11566238	11567249	+	CUR-8G40240
CUR8G	11649356	11651727	+	CUR-8G40470
CUR8G	11718985	11719240	+	CUR-8G40610
CUR8G	11857224	11858386	+	CUR-8G40930
CUR8G	12076668	12077530	-	CUR-8G41460
CUR8G	12358268	12358716	+	CUR-8G42000
CUR8G	12502617	12502808	-	CUR-8G42380
CUR8G	12517136	12517417	+	CUR-8G42430
CUR8G	12535666	12536064	+	CUR-8G42460
CUR8G	12566183	12566644	-	CUR-8G42540
CUR8G	13089786	13090010	+	CUR-8G43740
CUR8G	13155902	13156240	-	CUR-8G43860
CUR8G	13156038	13156340	-	CUR-8G43870
CUR8G	13283838	13284020	+	CUR-8G44190
CUR8G	13302417	13302686	+	CUR-8G44270
CUR8G	13899161	13900115	+	CUR-8G45520
CUR8G	14292883	14293122	-	CUR-8G46310
CUR8G	14449230	14449472	-	CUR-8G46570
CUR8G	14490881	14493696	-	CUR-8G46670
CUR8G	15143139	15154800	+	CUR-8G48090
CUR8G	15166781	15167362	-	CUR-8G48160
CUR8G	15733001	15734169	-	CUR-8G49290
CUR8G	15999619	16002356	-	CUR-8G49910
CUR8G	16803959	16804195	+	CUR-8G51830
CUR8G	17077421	17078855	-	CUR-8G52510
CUR8G	17309444	17310464	-	CUR-8G53090
CUR8G	17558387	17558554	+	CUR-8G53620
CUR8G	17560254	17560433	+	CUR-8G53656
CUR8G	18047692	18049122	-	CUR-8G55090
CUR8G	18053775	18054359	+	CUR-8G55110
CUR8G	18853916	18854393	-	CUR-8G56880
CUR8G	19304510	19306294	+	CUR-8G57850
CUR8G	19307300	19308331	-	CUR-8G57870
CUR8G	20206346	20207858	-	CUR-8G59970
CUR8G	20551180	20551851	-	CUR-8G60960
CUR8G	20749266	20751086	+	CUR-8G61460

## Sheet: Table_S3.O.Red_specific_genes
Table S3. Haplotype-specific genes in Orange Red versus Currot haplotype
Chr	Start	End	Strand	Name
ORA1G	258090	259070	-	ORA-1G10480
ORA1G	395165	397450	+	ORA-1G10730
ORA1G	400323	402259	+	ORA-1G10740
ORA1G	605303	606001	+	ORA-1G11150
ORA1G	606013	607218	+	ORA-1G11160
ORA1G	816395	816797	-	ORA-1G11470
ORA1G	1116441	1120215	-	ORA-1G12200
ORA1G	1368932	1372927	-	ORA-1G12710
ORA1G	1834750	1835028	-	ORA-1G13670
ORA1G	2152784	2153009	+	ORA-1G14510
ORA1G	2275060	2275467	-	ORA-1G14820
ORA1G	2338237	2338841	+	ORA-1G14930
ORA1G	3057766	3058560	-	ORA-1G16590
ORA1G	3058634	3059711	-	ORA-1G16600
ORA1G	3393938	3395252	+	ORA-1G17270
ORA1G	3786383	3786756	-	ORA-1G18230
ORA1G	4964860	4966451	-	ORA-1G21110
ORA1G	5160426	5169229	-	ORA-1G21530
ORA1G	5405838	5406143	-	ORA-1G21920
ORA1G	5710908	5711593	-	ORA-1G22370
ORA1G	7420600	7422421	-	ORA-1G25770
ORA1G	8316638	8319108	+	ORA-1G27400
ORA1G	8575452	8575813	-	ORA-1G27900
ORA1G	8975761	8976195	+	ORA-1G28760
ORA1G	9024329	9024649	+	ORA-1G28860
ORA1G	9034946	9035718	+	ORA-1G28900
ORA1G	9036059	9036767	-	ORA-1G28910
ORA1G	9157155	9158581	-	ORA-1G29260
ORA1G	9636702	9637232	-	ORA-1G30350
ORA1G	9903665	9913862	-	ORA-1G30840
ORA1G	10169552	10169892	+	ORA-1G31490
ORA1G	10229042	10229587	-	ORA-1G31600
ORA1G	10729904	10731044	-	ORA-1G32550
ORA1G	10902242	10902460	-	ORA-1G33030
ORA1G	10902526	10902870	+	ORA-1G33040
ORA1G	10909208	10909675	-	ORA-1G33110
ORA1G	11706944	11707891	+	ORA-1G34950
ORA1G	12154159	12155991	+	ORA-1G35910
ORA1G	12177309	12179090	+	ORA-1G35960
ORA1G	12227189	12227383	-	ORA-1G36070
ORA1G	12227723	12227932	-	ORA-1G36080
ORA1G	12229714	12229908	-	ORA-1G36100
ORA1G	12748017	12751344	+	ORA-1G37410
ORA1G	12800993	12805565	-	ORA-1G37520
ORA1G	12805613	12806166	-	ORA-1G37540
ORA1G	13020403	13021432	-	ORA-1G38040
ORA1G	13142648	13143556	+	ORA-1G38490
ORA1G	13215956	13217083	+	ORA-1G38820
ORA1G	13217338	13217619	+	ORA-1G38830
ORA1G	13302208	13304383	+	ORA-1G39210
ORA1G	13302898	13304383	+	ORA-1G39220
ORA1G	14076451	14076786	+	ORA-1G41720
ORA1G	14259939	14260708	+	ORA-1G42190
ORA1G	14431536	14431754	-	ORA-1G42790
ORA1G	14432811	14433011	-	ORA-1G42800
ORA1G	15518059	15518772	+	ORA-1G46740
ORA1G	15696425	15696766	+	ORA-1G47180
ORA1G	16164742	16164996	+	ORA-1G48370
ORA1G	16172226	16172831	+	ORA-1G48410
ORA1G	16676437	16678093	+	ORA-1G50020
ORA1G	16729929	16730775	+	ORA-1G50210
ORA1G	16900465	16900707	-	ORA-1G50950
ORA1G	16966818	16967256	-	ORA-1G51080
ORA1G	17427495	17432970	-	ORA-1G52350
ORA1G	17436328	17440868	-	ORA-1G52360
ORA1G	17942778	17943459	-	ORA-1G53700
ORA1G	17946593	17947162	+	ORA-1G53710
ORA1G	17947573	17949111	-	ORA-1G53720
ORA1G	19045541	19046131	+	ORA-1G57110
ORA1G	19061169	19061846	-	ORA-1G57160
ORA1G	19540667	19540884	+	ORA-1G58820
ORA1G	20545581	20546114	-	ORA-1G62360
ORA1G	21206703	21216555	-	ORA-1G64400
ORA1G	21452734	21453412	-	ORA-1G65070
ORA1G	21458505	21459263	+	ORA-1G65090
ORA1G	21601986	21602247	-	ORA-1G65470
ORA1G	21651651	21654054	+	ORA-1G65580
ORA1G	21718746	21719092	+	ORA-1G65750
ORA1G	21962554	21963006	+	ORA-1G66270
ORA1G	22893943	22895080	+	ORA-1G68600
ORA1G	22910001	22917696	-	ORA-1G68670
ORA1G	23545982	23546167	+	ORA-1G70480
ORA1G	24741700	24742076	+	ORA-1G73410
ORA1G	24924414	24924875	+	ORA-1G73810
ORA1G	25129362	25135658	-	ORA-1G74150
ORA1G	25517889	25518686	-	ORA-1G75270
ORA1G	25782400	25782636	-	ORA-1G75860
ORA1G	26773841	26774164	-	ORA-1G78140
ORA1G	26896300	26899531	+	ORA-1G78480
ORA1G	27151362	27152868	-	ORA-1G78940
ORA1G	27273565	27273864	+	ORA-1G79280
ORA1G	28396002	28397685	-	ORA-1G82050
ORA1G	28418200	28418541	-	ORA-1G82100
ORA1G	28677717	28678952	-	ORA-1G82650
ORA1G	28705943	28706330	+	ORA-1G82710
ORA1G	28732704	28732961	+	ORA-1G82760
ORA1G	30282129	30301906	-	ORA-1G85960
ORA1G	30714242	30716280	-	ORA-1G87060
ORA1G	31400884	31402312	+	ORA-1G88640
ORA1G	31529930	31530247	+	ORA-1G88910
ORA1G	31575930	31576331	+	ORA-1G89040
ORA1G	31871573	31874332	+	ORA-1G89700
ORA1G	32151416	32151983	+	ORA-1G90250
ORA1G	32739817	32740190	-	ORA-1G91680
ORA1G	32993620	32993853	-	ORA-1G92250
ORA1G	33013414	33014086	-	ORA-1G92360
ORA1G	33647718	33649695	+	ORA-1G93990
ORA1G	33921677	33936490	-	ORA-1G94530
ORA1G	34157543	34157914	+	ORA-1G95150
ORA1G	34622183	34622395	+	ORA-1G96350
ORA1G	36608769	36608981	-	ORA-1G100500
ORA1G	37331433	37332310	-	ORA-1G102280
ORA1G	37572247	37572871	-	ORA-1G102810
ORA1G	38242438	38242551	+	ORA-1G104070
ORA1G	38489564	38489915	-	ORA-1G104560
ORA1G	39021795	39023796	+	ORA-1G105730
ORA1G	39841101	39841547	-	ORA-1G107340
ORA1G	40296607	40297314	+	ORA-1G108110
ORA1G	40297518	40298092	+	ORA-1G108120
ORA1G	40299902	40300805	+	ORA-1G108130
ORA1G	40301611	40301874	+	ORA-1G108140
ORA1G	40511590	40511993	+	ORA-1G108450
ORA1G	41067832	41071159	-	ORA-1G109340
ORA1G	41526481	41527456	+	ORA-1G110060
ORA1G	41527529	41529307	+	ORA-1G110070
ORA1G	41566731	41568799	+	ORA-1G110100
ORA1G	41724106	41724519	-	ORA-1G110380
ORA1G	41736598	41739232	+	ORA-1G110430
ORA1G	42025451	42026929	-	ORA-1G111160
ORA1G	42097855	42099707	-	ORA-1G111310
ORA1G	42336522	42336782	+	ORA-1G111870
ORA1G	42342110	42342433	+	ORA-1G111880
ORA1G	42567473	42567673	+	ORA-1G112250
ORA1G	42919014	42919313	+	ORA-1G112880
ORA1G	44005587	44005769	-	ORA-1G115360
ORA1G	44866033	44866551	-	ORA-1G116980
ORA2G	23161	23800	+	ORA-2G10200
ORA2G	24401	24875	+	ORA-2G10210
ORA2G	698443	698997	+	ORA-2G11740
ORA2G	727106	727728	+	ORA-2G11760
ORA2G	730049	730842	+	ORA-2G11770
ORA2G	1165765	1166150	-	ORA-2G12890
ORA2G	1326364	1327159	+	ORA-2G13140
ORA2G	1326364	1327382	+	ORA-2G13150
ORA2G	1380980	1381895	+	ORA-2G13290
ORA2G	1387490	1387955	+	ORA-2G13320
ORA2G	1388000	1388215	+	ORA-2G13330
ORA2G	1419527	1420138	-	ORA-2G13530
ORA2G	1509167	1509646	-	ORA-2G13880
ORA2G	1531301	1531483	-	ORA-2G13950
ORA2G	1684935	1685220	+	ORA-2G14240
ORA2G	2164551	2165250	-	ORA-2G15040
ORA2G	2168335	2168832	-	ORA-2G15060
ORA2G	2180985	2181170	-	ORA-2G15090
ORA2G	2183137	2185073	-	ORA-2G15100
ORA2G	2472767	2479765	-	ORA-2G15710
ORA2G	2532470	2533065	+	ORA-2G15950
ORA2G	3287511	3288167	-	ORA-2G17850
ORA2G	3713916	3715433	-	ORA-2G18970
ORA2G	4118016	4121756	+	ORA-2G19870
ORA2G	4161094	4162188	-	ORA-2G19950
ORA2G	4767854	4768953	+	ORA-2G21110
ORA2G	5116388	5117911	-	ORA-2G22070
ORA2G	5151075	5151497	-	ORA-2G22150
ORA2G	5205449	5223883	+	ORA-2G22270
ORA2G	6387268	6387843	-	ORA-2G26160
ORA2G	6445773	6446067	-	ORA-2G26280
ORA2G	6589540	6589905	-	ORA-2G26620
ORA2G	7249523	7250629	-	ORA-2G28700
ORA2G	8195817	8196233	-	ORA-2G31910
ORA2G	8291201	8291881	+	ORA-2G32120
ORA2G	8653176	8654480	-	ORA-2G33120
ORA2G	9153609	9153920	+	ORA-2G34600
ORA2G	10030268	10031362	-	ORA-2G37110
ORA2G	10111845	10113574	-	ORA-2G37250
ORA2G	10113871	10114997	-	ORA-2G37260
ORA2G	10115341	10118980	-	ORA-2G37270
ORA2G	10118992	10119371	-	ORA-2G37280
ORA2G	10375171	10377850	+	ORA-2G37960
ORA2G	11012445	11013426	-	ORA-2G40100
ORA2G	11367739	11371294	+	ORA-2G41050
ORA2G	11553747	11554025	-	ORA-2G41460
ORA2G	11968349	11969091	+	ORA-2G42520
ORA2G	12186551	12186895	-	ORA-2G43370
ORA2G	12213479	12214559	+	ORA-2G43420
ORA2G	12265556	12266218	-	ORA-2G43540
ORA2G	12424997	12425367	+	ORA-2G44210
ORA2G	12470252	12470644	+	ORA-2G44380
ORA2G	12570239	12571125	-	ORA-2G44600
ORA2G	12571570	12572590	-	ORA-2G44610
ORA2G	12604529	12606218	+	ORA-2G44650
ORA2G	13029105	13030130	+	ORA-2G45500
ORA2G	13322175	13327186	-	ORA-2G46240
ORA2G	13362911	13370766	+	ORA-2G46320
ORA2G	13612678	13613419	-	ORA-2G46790
ORA2G	13646284	13649552	-	ORA-2G46860
ORA2G	13649609	13650286	-	ORA-2G46870
ORA2G	13656606	13657234	-	ORA-2G46910
ORA2G	13717313	13718770	-	ORA-2G47040
ORA2G	13743939	13744262	+	ORA-2G47100
ORA2G	13872382	13872711	-	ORA-2G47400
ORA2G	14130498	14130959	+	ORA-2G48120
ORA2G	14201952	14202230	-	ORA-2G48240
ORA2G	14698975	14699130	-	ORA-2G49290
ORA2G	14811969	14812771	-	ORA-2G49380
ORA2G	14818103	14819452	-	ORA-2G49410
ORA2G	15029507	15029794	+	ORA-2G50190
ORA2G	15055172	15055843	-	ORA-2G50330
ORA2G	15057622	15058446	-	ORA-2G50350
ORA2G	15216560	15216939	+	ORA-2G50670
ORA2G	15279121	15279324	+	ORA-2G50920
ORA2G	15438260	15438861	-	ORA-2G51320
ORA2G	15456442	15461485	+	ORA-2G51380
ORA2G	15855961	15861097	-	ORA-2G52070
ORA2G	16268698	16269262	-	ORA-2G52760
ORA2G	16616112	16616908	+	ORA-2G53570
ORA2G	16946323	16946763	-	ORA-2G54410
ORA2G	16949560	16950000	+	ORA-2G54440
ORA2G	16953072	16954663	-	ORA-2G54460
ORA2G	16957134	16958037	-	ORA-2G54470
ORA2G	17230869	17232035	+	ORA-2G54960
ORA2G	17261287	17261868	-	ORA-2G55050
ORA2G	17497737	17501424	+	ORA-2G55560
ORA2G	17501892	17502119	-	ORA-2G55570
ORA2G	17508354	17509230	-	ORA-2G55600
ORA2G	17510100	17513685	-	ORA-2G55620
ORA2G	17581800	17585067	+	ORA-2G55790
ORA2G	17589367	17589888	-	ORA-2G55800
ORA2G	17590919	17594003	-	ORA-2G55810
ORA2G	17860448	17860785	+	ORA-2G56310
ORA2G	17975264	17979717	+	ORA-2G56480
ORA2G	18195935	18196279	-	ORA-2G56940
ORA2G	18366218	18366703	+	ORA-2G57420
ORA2G	18611613	18615495	+	ORA-2G58080
ORA2G	18616180	18616541	-	ORA-2G58090
ORA2G	18681593	18685531	+	ORA-2G58230
ORA2G	18691089	18691352	+	ORA-2G58240
ORA2G	18691940	18696396	+	ORA-2G58250
ORA2G	18778100	18779058	-	ORA-2G58460
ORA2G	18784430	18785279	-	ORA-2G58480
ORA2G	18805471	18808879	-	ORA-2G58540
ORA2G	18818101	18821068	-	ORA-2G58560
ORA2G	18839147	18840042	-	ORA-2G58610
ORA2G	18981415	18981872	-	ORA-2G58980
ORA2G	18982011	18983187	-	ORA-2G58990
ORA2G	19045785	19047052	+	ORA-2G59120
ORA2G	19222413	19223628	-	ORA-2G59440
ORA2G	19252658	19253584	-	ORA-2G59520
ORA2G	19280566	19289755	+	ORA-2G59600
ORA2G	19666142	19667861	+	ORA-2G60410
ORA2G	19666142	19667195	+	ORA-2G60420
ORA2G	19715968	19716979	-	ORA-2G60520
ORA2G	20776572	20777992	+	ORA-2G62870
ORA2G	20856797	20856973	+	ORA-2G63070
ORA2G	21359366	21360930	-	ORA-2G64170
ORA2G	21442375	21443064	-	ORA-2G64380
ORA2G	21726139	21729817	-	ORA-2G65160
ORA2G	21742519	21742839	-	ORA-2G65200
ORA2G	22930299	22931382	+	ORA-2G67900
ORA2G	23091614	23092033	-	ORA-2G68200
ORA2G	23725149	23725505	-	ORA-2G69660
ORA2G	24186418	24186624	-	ORA-2G70750
ORA2G	24186898	24187218	-	ORA-2G70760
ORA2G	24349896	24351240	+	ORA-2G71110
ORA2G	24371546	24372653	+	ORA-2G71160
ORA2G	24595870	24598410	+	ORA-2G71690
ORA2G	24863460	24863836	+	ORA-2G72310
ORA2G	25141793	25142530	+	ORA-2G72910
ORA2G	25245263	25246756	+	ORA-2G73180
ORA2G	25247037	25247366	+	ORA-2G73190
ORA2G	25247611	25247793	+	ORA-2G73200
ORA2G	25247833	25248891	+	ORA-2G73210
ORA2G	25248970	25250535	-	ORA-2G73220
ORA2G	25251056	25251724	+	ORA-2G73230
ORA2G	25304670	25304969	-	ORA-2G73380
ORA2G	25305729	25306278	-	ORA-2G73390
ORA2G	25363821	25365769	-	ORA-2G73570
ORA2G	25366595	25366780	-	ORA-2G73580
ORA2G	25547479	25548119	+	ORA-2G74020
ORA2G	25695953	25697265	-	ORA-2G74390
ORA2G	25727423	25728859	+	ORA-2G74450
ORA2G	25992737	26000064	+	ORA-2G75230
ORA2G	26256461	26256742	-	ORA-2G75880
ORA2G	27108119	27108552	-	ORA-2G77930
ORA2G	28552332	28552511	+	ORA-2G81460
ORA2G	28559363	28559922	+	ORA-2G81480
ORA3G	220938	221773	-	ORA-3G10380
ORA3G	1386699	1386887	+	ORA-3G13350
ORA3G	1386950	1387246	+	ORA-3G13360
ORA3G	1447562	1448700	-	ORA-3G13510
ORA3G	1477704	1478443	+	ORA-3G13560
ORA3G	1873814	1877131	+	ORA-3G14410
ORA3G	2262124	2262487	-	ORA-3G15160
ORA3G	2596448	2600126	-	ORA-3G15960
ORA3G	2722891	2723838	-	ORA-3G16030
ORA3G	2895053	2895430	+	ORA-3G16370
ORA3G	3246836	3248518	+	ORA-3G17110
ORA3G	3287654	3289676	+	ORA-3G17230
ORA3G	3690251	3691072	+	ORA-3G17930
ORA3G	3851974	3852234	-	ORA-3G18570
ORA3G	3852391	3852933	-	ORA-3G18580
ORA3G	3853038	3853986	-	ORA-3G18590
ORA3G	3865492	3866107	+	ORA-3G18620
ORA3G	3986918	3987517	-	ORA-3G18860
ORA3G	4076705	4093791	-	ORA-3G19010
ORA3G	4560899	4564455	+	ORA-3G19820
ORA3G	4577407	4578218	+	ORA-3G19870
ORA3G	4600372	4601536	+	ORA-3G19920
ORA3G	5034754	5035359	-	ORA-3G20930
ORA3G	5151128	5151688	-	ORA-3G21160
ORA3G	5475250	5477355	+	ORA-3G21820
ORA3G	5478064	5483419	+	ORA-3G21830
ORA3G	5660407	5662676	+	ORA-3G22320
ORA3G	5789653	5790566	-	ORA-3G22630
ORA3G	5789653	5790009	-	ORA-3G22640
ORA3G	5937193	5937555	+	ORA-3G23020
ORA3G	6214085	6214379	-	ORA-3G23600
ORA3G	6217175	6217345	-	ORA-3G23610
ORA3G	6770666	6770958	-	ORA-3G24710
ORA3G	6853329	6853925	-	ORA-3G24980
ORA3G	7731453	7731810	-	ORA-3G26790
ORA3G	7737589	7738436	-	ORA-3G26820
ORA3G	7946727	7947591	+	ORA-3G27340
ORA3G	8171789	8177544	+	ORA-3G27870
ORA3G	8693702	8696329	-	ORA-3G29180
ORA3G	8713868	8716684	-	ORA-3G29260
ORA3G	8801077	8801435	+	ORA-3G29490
ORA3G	8902928	8903237	+	ORA-3G29730
ORA3G	8908833	8910137	+	ORA-3G29770
ORA3G	9308086	9308328	-	ORA-3G30730
ORA3G	9308186	9308871	-	ORA-3G30740
ORA3G	9453956	9456251	+	ORA-3G31100
ORA3G	10176861	10177178	+	ORA-3G33030
ORA3G	10480199	10480570	-	ORA-3G33910
ORA3G	10693528	10694420	+	ORA-3G34690
ORA3G	10709673	10710086	-	ORA-3G34780
ORA3G	11350468	11350773	-	ORA-3G36550
ORA3G	11510726	11511127	+	ORA-3G37080
ORA3G	11820370	11820756	-	ORA-3G38470
ORA3G	11876279	11880437	-	ORA-3G38570
ORA3G	11888141	11888736	+	ORA-3G38600
ORA3G	11889160	11889543	+	ORA-3G38610
ORA3G	12210740	12217995	+	ORA-3G39220
ORA3G	13251067	13264748	-	ORA-3G42050
ORA3G	13667199	13668407	-	ORA-3G43390
ORA3G	13674271	13674528	-	ORA-3G43440
ORA3G	13824763	13825707	-	ORA-3G44050
ORA3G	14041360	14042940	-	ORA-3G44840
ORA3G	14079456	14079800	+	ORA-3G44950
ORA3G	14248132	14248386	+	ORA-3G45510
ORA3G	14309930	14311304	-	ORA-3G45710
ORA3G	14328105	14328394	-	ORA-3G45760
ORA3G	14447670	14448491	-	ORA-3G46110
ORA3G	14599394	14600571	+	ORA-3G46570
ORA3G	14870892	14873834	-	ORA-3G46980
ORA3G	15100631	15101554	+	ORA-3G47450
ORA3G	15196142	15199206	+	ORA-3G47690
ORA3G	15300652	15300849	+	ORA-3G47870
ORA3G	15451500	15454521	-	ORA-3G48140
ORA3G	15471440	15474486	-	ORA-3G48190
ORA3G	15477639	15479051	-	ORA-3G48200
ORA3G	15735921	15737180	+	ORA-3G48630
ORA3G	16004078	16005567	-	ORA-3G49240
ORA3G	16625133	16625366	+	ORA-3G50860
ORA3G	16748006	16748617	-	ORA-3G51100
ORA3G	16859441	16859893	-	ORA-3G51330
ORA3G	17238627	17239925	-	ORA-3G52180
ORA3G	17256708	17257220	-	ORA-3G52220
ORA3G	17298098	17298346	+	ORA-3G52360
ORA3G	17669643	17671089	+	ORA-3G53270
ORA3G	17670868	17671089	+	ORA-3G53280
ORA3G	17838502	17838723	+	ORA-3G53510
ORA3G	18642647	18643192	-	ORA-3G55130
ORA3G	19402434	19409932	-	ORA-3G56990
ORA3G	19438450	19439145	+	ORA-3G57010
ORA3G	19575175	19576512	-	ORA-3G57460
ORA3G	19829641	19835675	-	ORA-3G58130
ORA3G	19996948	19997148	-	ORA-3G58460
ORA3G	20121037	20121645	-	ORA-3G58760
ORA3G	20139555	20142386	+	ORA-3G58820
ORA3G	20174677	20175143	+	ORA-3G58890
ORA3G	20774158	20777643	-	ORA-3G60330
ORA3G	20793500	20794001	-	ORA-3G60400
ORA3G	20837140	20837625	-	ORA-3G60490
ORA3G	21098675	21101410	-	ORA-3G61050
ORA3G	21425869	21426401	-	ORA-3G61830
ORA3G	21794244	21794663	+	ORA-3G62770
ORA3G	21805819	21806490	+	ORA-3G62800
ORA3G	21806522	21808330	+	ORA-3G62810
ORA3G	22061673	22061852	+	ORA-3G63490
ORA3G	22259224	22261521	-	ORA-3G64050
ORA3G	22355178	22355378	-	ORA-3G64270
ORA3G	22356670	22356849	-	ORA-3G64290
ORA3G	22394298	22394762	+	ORA-3G64480
ORA3G	22428831	22433267	+	ORA-3G64710
ORA3G	22436588	22436935	-	ORA-3G64750
ORA3G	22445430	22445765	-	ORA-3G64810
ORA3G	22468260	22468907	+	ORA-3G64910
ORA3G	22478209	22478445	+	ORA-3G64970
ORA3G	22534074	22535214	+	ORA-3G65130
ORA3G	23242040	23242378	-	ORA-3G66820
ORA3G	23851319	23858347	-	ORA-3G68340
ORA3G	23865210	23866162	-	ORA-3G68380
ORA3G	24055552	24058417	-	ORA-3G68790
ORA3G	24666423	24666725	+	ORA-3G70430
ORA3G	25388649	25392631	+	ORA-3G72110
ORA3G	25433349	25434030	-	ORA-3G72220
ORA4G	421545	421946	-	ORA-4G10910
ORA4G	761514	763448	+	ORA-4G11900
ORA4G	1636526	1637976	+	ORA-4G13690
ORA4G	1685964	1687964	-	ORA-4G13770
ORA4G	2131463	2131925	-	ORA-4G14890
ORA4G	2650371	2650649	+	ORA-4G16170
ORA4G	2695844	2696716	+	ORA-4G16280
ORA4G	3301111	3301299	-	ORA-4G17740
ORA4G	3585444	3588127	+	ORA-4G18330
ORA4G	3694391	3694561	-	ORA-4G18610
ORA4G	4010112	4011042	-	ORA-4G19270
ORA4G	4011102	4012001	-	ORA-4G19280
ORA4G	4314330	4318828	-	ORA-4G20110
ORA4G	4688132	4688314	-	ORA-4G21130
ORA4G	4813812	4823230	+	ORA-4G21420
ORA4G	4953815	4954921	-	ORA-4G21700
ORA4G	4978868	4979152	-	ORA-4G21840
ORA4G	5005104	5006206	+	ORA-4G21940
ORA4G	5038560	5038996	+	ORA-4G21990
ORA4G	5384268	5387842	+	ORA-4G22470
ORA4G	5452894	5453573	-	ORA-4G22610
ORA4G	5473591	5474051	-	ORA-4G22670
ORA4G	5477034	5479267	-	ORA-4G22680
ORA4G	7489589	7495819	-	ORA-4G27420
ORA4G	7497227	7500083	-	ORA-4G27430
ORA4G	8075402	8076175	-	ORA-4G28600
ORA4G	8180904	8181471	+	ORA-4G28810
ORA4G	8814567	8816080	-	ORA-4G30210
ORA4G	9151290	9163183	+	ORA-4G30690
ORA4G	9197178	9197621	+	ORA-4G30730
ORA4G	9438052	9439359	+	ORA-4G31240
ORA4G	9500771	9502177	-	ORA-4G31460
ORA4G	9507670	9507864	+	ORA-4G31480
ORA4G	9540157	9540342	-	ORA-4G31530
ORA4G	9606458	9607933	-	ORA-4G31670
ORA4G	9922157	9924469	-	ORA-4G32200
ORA4G	9930047	9930691	-	ORA-4G32220
ORA4G	9933339	9933632	-	ORA-4G32250
ORA4G	11004775	11005699	-	ORA-4G34810
ORA4G	11609000	11609260	+	ORA-4G36000
ORA4G	11622697	11622949	+	ORA-4G36070
ORA4G	11626169	11626701	+	ORA-4G36090
ORA4G	11650814	11651143	+	ORA-4G36170
ORA4G	11745536	11746020	-	ORA-4G36390
ORA4G	11875152	11875889	-	ORA-4G36560
ORA4G	11952352	11954867	-	ORA-4G36780
ORA4G	11957808	11958572	+	ORA-4G36800
ORA4G	12334856	12335189	-	ORA-4G37420
ORA4G	12339515	12340285	+	ORA-4G37440
ORA4G	12455485	12456003	+	ORA-4G37720
ORA4G	12567802	12569244	-	ORA-4G37980
ORA4G	12569827	12570457	-	ORA-4G37990
ORA4G	12906300	12906533	-	ORA-4G38590
ORA4G	13129332	13129778	+	ORA-4G39240
ORA4G	13228433	13228789	+	ORA-4G39480
ORA4G	13737118	13740406	-	ORA-4G40350
ORA4G	13882360	13884117	-	ORA-4G40510
ORA4G	13887257	13887926	+	ORA-4G40520
ORA4G	13888241	13888438	+	ORA-4G40530
ORA4G	14065244	14065532	+	ORA-4G40890
ORA4G	14208110	14208954	-	ORA-4G41170
ORA4G	14383111	14385046	+	ORA-4G41710
ORA4G	14586625	14586938	+	ORA-4G42020
ORA4G	14705819	14705977	+	ORA-4G42390
ORA4G	14802812	14803279	-	ORA-4G42790
ORA4G	14826068	14826587	+	ORA-4G42920
ORA4G	14849449	14852012	+	ORA-4G42960
ORA4G	14852952	14853790	+	ORA-4G42970
ORA4G	14854535	14855400	+	ORA-4G42980
ORA4G	15361896	15362162	-	ORA-4G44200
ORA4G	15384164	15385006	+	ORA-4G44250
ORA4G	15499323	15499610	+	ORA-4G44470
ORA4G	15522674	15525127	-	ORA-4G44510
ORA4G	16339931	16340400	+	ORA-4G46520
ORA4G	16369752	16370081	+	ORA-4G46560
ORA4G	16504497	16506019	-	ORA-4G46970
ORA4G	17293904	17294111	+	ORA-4G48900
ORA4G	17350147	17350332	+	ORA-4G49110
ORA4G	17391133	17391735	+	ORA-4G49210
ORA4G	17488154	17489277	+	ORA-4G49460
ORA4G	18279846	18280537	+	ORA-4G51560
ORA4G	18828959	18830783	+	ORA-4G53170
ORA4G	18844496	18846528	+	ORA-4G53220
ORA4G	19050774	19050953	+	ORA-4G53840
ORA4G	19238970	19240015	+	ORA-4G54330
ORA4G	19599548	19608865	+	ORA-4G55390
ORA4G	19608431	19608865	+	ORA-4G55400
ORA4G	19702128	19702334	+	ORA-4G55730
ORA4G	20631894	20632364	-	ORA-4G58070
ORA4G	21166402	21169730	+	ORA-4G59370
ORA4G	21204896	21205199	+	ORA-4G59470
ORA4G	21213280	21213591	-	ORA-4G59490
ORA4G	21495869	21496585	-	ORA-4G60240
ORA4G	21545657	21546011	+	ORA-4G60430
ORA4G	21739771	21741340	-	ORA-4G61060
ORA4G	21973878	21985485	-	ORA-4G61990
ORA4G	23619543	23619848	+	ORA-4G67670
ORA4G	23674825	23675525	-	ORA-4G67930
ORA4G	24101189	24108311	+	ORA-4G69110
ORA4G	24140741	24150632	+	ORA-4G69220
ORA4G	24257009	24257188	+	ORA-4G69540
ORA4G	24342581	24343204	-	ORA-4G69770
ORA4G	24486573	24487178	+	ORA-4G70220
ORA4G	24487180	24487512	-	ORA-4G70230
ORA4G	24519367	24519624	-	ORA-4G70280
ORA4G	24524200	24524433	+	ORA-4G70290
ORA4G	24525020	24525400	-	ORA-4G70300
ORA4G	24525489	24527257	-	ORA-4G70310
ORA4G	24527540	24528103	+	ORA-4G70320
ORA4G	24528907	24530101	-	ORA-4G70330
ORA4G	24530167	24530382	+	ORA-4G70340
ORA4G	24530452	24530973	-	ORA-4G70350
ORA4G	24532140	24532445	-	ORA-4G70360
ORA4G	24533125	24534457	-	ORA-4G70370
ORA4G	24885190	24886563	-	ORA-4G71570
ORA4G	25037785	25037970	-	ORA-4G71950
ORA5G	124316	128090	-	ORA-5G10290
ORA5G	472492	472834	+	ORA-5G10890
ORA5G	683489	683719	+	ORA-5G11340
ORA5G	956254	961492	+	ORA-5G11940
ORA5G	970597	970821	+	ORA-5G11990
ORA5G	1664340	1664819	+	ORA-5G13350
ORA5G	1707471	1707828	+	ORA-5G13430
ORA5G	1797212	1797551	+	ORA-5G13560
ORA5G	2448861	2449040	+	ORA-5G14780
ORA5G	2610526	2611634	+	ORA-5G15280
ORA5G	3133171	3134199	+	ORA-5G16370
ORA5G	3206903	3207644	+	ORA-5G16510
ORA5G	3220369	3224498	+	ORA-5G16560
ORA5G	3225639	3226610	+	ORA-5G16570
ORA5G	3227948	3235268	+	ORA-5G16580
ORA5G	3238233	3239907	+	ORA-5G16590
ORA5G	3527212	3527682	-	ORA-5G17110
ORA5G	3644509	3645934	+	ORA-5G17290
ORA5G	3808595	3814443	-	ORA-5G17650
ORA5G	3816875	3817215	+	ORA-5G17660
ORA5G	3880704	3881938	-	ORA-5G17870
ORA5G	3929690	3929965	-	ORA-5G17970
ORA5G	3989649	3989975	-	ORA-5G18100
ORA5G	4234143	4235207	-	ORA-5G18760
ORA5G	4407082	4407411	-	ORA-5G19090
ORA5G	4426967	4427164	+	ORA-5G19130
ORA5G	4455626	4455862	-	ORA-5G19170
ORA5G	4512995	4522470	+	ORA-5G19250
ORA5G	4522489	4535336	+	ORA-5G19260
ORA5G	4595414	4595798	-	ORA-5G19340
ORA5G	4596460	4596657	+	ORA-5G19350
ORA5G	4597661	4597990	-	ORA-5G19360
ORA5G	4600417	4600724	-	ORA-5G19380
ORA5G	4602138	4602419	+	ORA-5G19400
ORA5G	4602462	4603028	+	ORA-5G19410
ORA5G	4603147	4605449	+	ORA-5G19420
ORA5G	4833095	4833548	+	ORA-5G19910
ORA5G	5003679	5004266	-	ORA-5G20280
ORA5G	5004442	5006238	-	ORA-5G20290
ORA5G	6706271	6706516	+	ORA-5G24110
ORA5G	8831487	8845723	-	ORA-5G29160
ORA5G	8869951	8871864	-	ORA-5G29210
ORA5G	9519808	9520404	-	ORA-5G30640
ORA5G	10123649	10124894	-	ORA-5G32320
ORA5G	10140998	10141303	-	ORA-5G32380
ORA5G	10502053	10502337	-	ORA-5G33320
ORA5G	10751963	10752650	+	ORA-5G33900
ORA5G	11113841	11115473	-	ORA-5G34700
ORA5G	11407907	11408361	-	ORA-5G35420
ORA5G	11640596	11641272	-	ORA-5G35890
ORA5G	11759341	11760012	-	ORA-5G36140
ORA5G	11761568	11762018	+	ORA-5G36150
ORA5G	11793876	11807360	+	ORA-5G36220
ORA5G	11969300	11969509	-	ORA-5G36600
ORA5G	12238723	12239172	+	ORA-5G37290
ORA5G	12242917	12243102	-	ORA-5G37320
ORA5G	12243170	12243550	+	ORA-5G37330
ORA5G	12404523	12418009	-	ORA-5G37730
ORA5G	12528336	12529553	-	ORA-5G37930
ORA5G	12560175	12560390	+	ORA-5G38090
ORA5G	12563151	12563986	-	ORA-5G38100
ORA5G	12565598	12565991	-	ORA-5G38110
ORA5G	12566039	12566188	+	ORA-5G38120
ORA5G	12586444	12587261	+	ORA-5G38190
ORA5G	12594723	12595638	+	ORA-5G38220
ORA5G	13446876	13447684	+	ORA-5G40420
ORA5G	13447562	13447953	+	ORA-5G40430
ORA5G	13738645	13739373	+	ORA-5G41000
ORA5G	13824227	13824967	-	ORA-5G41260
ORA5G	15784472	15790288	-	ORA-5G46120
ORA5G	16197804	16198034	-	ORA-5G47100
ORA5G	16208375	16208821	+	ORA-5G47140
ORA5G	16313040	16313489	-	ORA-5G47430
ORA5G	16314996	16316687	-	ORA-5G47440
ORA5G	16812626	16813254	-	ORA-5G48590
ORA5G	17871195	17872218	+	ORA-5G51020
ORA6G	44585	44800	-	ORA-6G10160
ORA6G	1196802	1197117	-	ORA-6G12890
ORA6G	1198060	1198931	-	ORA-6G12900
ORA6G	1202020	1202723	-	ORA-6G12910
ORA6G	1728770	1729114	-	ORA-6G14070
ORA6G	2736825	2738273	+	ORA-6G16200
ORA6G	2743069	2743275	-	ORA-6G16220
ORA6G	2743460	2744723	+	ORA-6G16230
ORA6G	2929437	2930322	+	ORA-6G16640
ORA6G	2933347	2935184	-	ORA-6G16660
ORA6G	2943368	2943595	-	ORA-6G16670
ORA6G	2944881	2946155	-	ORA-6G16680
ORA6G	2949043	2950242	-	ORA-6G16690
ORA6G	3146633	3146899	+	ORA-6G17080
ORA6G	3216552	3216782	-	ORA-6G17200
ORA6G	3446023	3448592	+	ORA-6G17710
ORA6G	3458014	3460405	+	ORA-6G17760
ORA6G	3686695	3687059	-	ORA-6G18620
ORA6G	4923189	4924403	-	ORA-6G21500
ORA6G	6720084	6726414	-	ORA-6G25250
ORA6G	6943813	6944450	-	ORA-6G25640
ORA6G	7095778	7096518	+	ORA-6G25990
ORA6G	7177633	7178009	-	ORA-6G26180
ORA6G	9107604	9107786	+	ORA-6G30020
ORA6G	9612448	9612723	-	ORA-6G31610
ORA6G	10373307	10374106	-	ORA-6G33610
ORA6G	12388823	12389467	-	ORA-6G38640
ORA6G	12394426	12398174	+	ORA-6G38650
ORA6G	12602054	12603463	+	ORA-6G39110
ORA6G	13100767	13101504	+	ORA-6G40360
ORA6G	15632119	15632961	-	ORA-6G47750
ORA6G	16688888	16689334	-	ORA-6G50750
ORA6G	16854059	16856513	+	ORA-6G51100
ORA6G	17128813	17130119	+	ORA-6G51820
ORA6G	17251341	17251646	-	ORA-6G52120
ORA6G	17550845	17551126	-	ORA-6G52760
ORA6G	17555305	17555863	+	ORA-6G52790
ORA6G	17556129	17556602	+	ORA-6G52800
ORA6G	17954236	17955090	+	ORA-6G54020
ORA6G	18365122	18365781	-	ORA-6G54980
ORA6G	18598387	18598701	+	ORA-6G55290
ORA6G	18784071	18784657	-	ORA-6G55680
ORA6G	19534227	19534490	+	ORA-6G57240
ORA6G	19557952	19558227	+	ORA-6G57300
ORA6G	19690198	19691886	+	ORA-6G57670
ORA6G	19692188	19692901	+	ORA-6G57680
ORA6G	19698694	19699407	-	ORA-6G57710
ORA6G	19852511	19852711	-	ORA-6G57980
ORA6G	19894564	19895884	+	ORA-6G58090
ORA6G	19900160	19901006	-	ORA-6G58130
ORA6G	20511490	20511796	-	ORA-6G59500
ORA6G	20532133	20533482	+	ORA-6G59570
ORA6G	20580200	20580643	+	ORA-6G59650
ORA6G	20665880	20667546	-	ORA-6G59910
ORA6G	20741635	20742651	-	ORA-6G60060
ORA6G	20959668	20960165	+	ORA-6G60610
ORA6G	20964802	20965722	-	ORA-6G60640
ORA6G	20965842	20966537	-	ORA-6G60650
ORA6G	21814472	21814966	-	ORA-6G62410
ORA6G	21943660	21944041	+	ORA-6G62780
ORA6G	22131888	22132340	+	ORA-6G63250
ORA6G	22515416	22516525	-	ORA-6G64240
ORA6G	22580125	22580490	+	ORA-6G64440
ORA6G	22922973	22923491	+	ORA-6G65430
ORA6G	22924137	22924496	+	ORA-6G65440
ORA6G	23009952	23010383	+	ORA-6G65650
ORA6G	23031085	23032677	+	ORA-6G65730
ORA6G	23035060	23036086	+	ORA-6G65740
ORA6G	23802635	23803170	-	ORA-6G67590
ORA6G	24762463	24764474	-	ORA-6G69900
ORA6G	24856916	24857554	-	ORA-6G70130
ORA6G	25107251	25108647	-	ORA-6G70710
ORA6G	25408955	25409119	+	ORA-6G71550
ORA6G	25701379	25701700	-	ORA-6G72210
ORA6G	25866192	25867052	+	ORA-6G72660
ORA6G	25867384	25868278	+	ORA-6G72670
ORA6G	26125265	26125858	+	ORA-6G73290
ORA6G	26345121	26345471	+	ORA-6G73870
ORA6G	26811935	26813422	+	ORA-6G75200
ORA6G	27158573	27158869	-	ORA-6G76040
ORA6G	27235297	27239132	+	ORA-6G76280
ORA6G	27244466	27247660	-	ORA-6G76300
ORA6G	27413484	27416086	+	ORA-6G76750
ORA6G	27486768	27487268	-	ORA-6G76940
ORA6G	27618557	27619963	-	ORA-6G77240
ORA6G	27621393	27624869	+	ORA-6G77250
ORA6G	27761107	27764429	+	ORA-6G77510
ORA7G	308106	309590	-	ORA-7G10780
ORA7G	341082	344254	+	ORA-7G10840
ORA7G	504506	505018	+	ORA-7G11390
ORA7G	572128	572307	+	ORA-7G11560
ORA7G	611679	627625	-	ORA-7G11690
ORA7G	612283	612561	-	ORA-7G11700
ORA7G	702971	703183	+	ORA-7G11890
ORA7G	1217938	1218482	-	ORA-7G13070
ORA7G	1303450	1303665	-	ORA-7G13340
ORA7G	1641501	1648843	+	ORA-7G14540
ORA7G	2577946	2579110	-	ORA-7G17430
ORA7G	2972694	2972891	-	ORA-7G19070
ORA7G	3673228	3673534	+	ORA-7G21370
ORA7G	4006944	4007141	-	ORA-7G22390
ORA7G	4057088	4059544	-	ORA-7G22480
ORA7G	5081480	5081692	-	ORA-7G26050
ORA7G	6090667	6092161	+	ORA-7G29320
ORA7G	6655173	6660783	-	ORA-7G30780
ORA7G	6685142	6688241	-	ORA-7G30850
ORA7G	7278862	7279533	+	ORA-7G32410
ORA7G	7328768	7329133	+	ORA-7G32500
ORA7G	7332967	7338353	+	ORA-7G32520
ORA7G	7725142	7728992	+	ORA-7G33730
ORA7G	8208552	8210018	-	ORA-7G34770
ORA7G	8221174	8221473	+	ORA-7G34790
ORA7G	8700915	8701377	-	ORA-7G35870
ORA7G	8900691	8901008	+	ORA-7G36180
ORA7G	8903738	8903980	+	ORA-7G36200
ORA7G	9309453	9309719	-	ORA-7G37160
ORA7G	9315233	9315775	-	ORA-7G37220
ORA7G	9751544	9752896	-	ORA-7G38130
ORA7G	9778940	9779269	+	ORA-7G38190
ORA7G	10104728	10105825	-	ORA-7G38880
ORA7G	10388885	10389842	+	ORA-7G39430
ORA7G	11028995	11029252	+	ORA-7G40470
ORA7G	11087805	11088029	-	ORA-7G40610
ORA7G	11196266	11197870	-	ORA-7G40830
ORA7G	11321189	11321499	-	ORA-7G41010
ORA7G	11734569	11735141	-	ORA-7G41720
ORA7G	11735698	11736056	-	ORA-7G41730
ORA7G	11736231	11736931	-	ORA-7G41740
ORA7G	11769485	11770021	-	ORA-7G41800
ORA7G	12019732	12020049	+	ORA-7G42330
ORA7G	12298330	12298988	-	ORA-7G42980
ORA7G	13773222	13773584	-	ORA-7G45980
ORA7G	14021688	14022434	-	ORA-7G46400
ORA7G	14053182	14062599	+	ORA-7G46500
ORA7G	14550198	14551241	-	ORA-7G47440
ORA7G	14586708	14589770	-	ORA-7G47500
ORA7G	14729055	14730277	+	ORA-7G47850
ORA7G	15639693	15640010	+	ORA-7G50050
ORA7G	15813380	15813868	+	ORA-7G50470
ORA7G	16306671	16307000	-	ORA-7G51430
ORA7G	16308291	16308473	-	ORA-7G51440
ORA7G	16772268	16773711	+	ORA-7G52770
ORA7G	16798755	16799401	-	ORA-7G52840
ORA7G	16905358	16906458	+	ORA-7G53200
ORA7G	17089270	17090394	+	ORA-7G53570
ORA7G	17120433	17120684	-	ORA-7G53630
ORA7G	17137349	17138609	-	ORA-7G53690
ORA7G	17155824	17156060	+	ORA-7G53750
ORA7G	17161706	17162348	+	ORA-7G53770
ORA7G	18506627	18508816	+	ORA-7G56750
ORA7G	18642081	18647103	+	ORA-7G57060
ORA7G	18665706	18669910	+	ORA-7G57130
ORA7G	18741422	18743258	+	ORA-7G57240
ORA7G	19374091	19375171	+	ORA-7G58620
ORA7G	19699167	19700421	-	ORA-7G59290
ORA7G	20069965	20070522	-	ORA-7G60210
ORA7G	20293185	20294226	+	ORA-7G60800
ORA7G	20836414	20837958	-	ORA-7G62200
ORA7G	20838990	20839978	+	ORA-7G62210
ORA7G	21067873	21068133	+	ORA-7G62730
ORA7G	21355386	21355586	-	ORA-7G63440
ORA7G	21357506	21357953	-	ORA-7G63460
ORA7G	21358893	21359158	-	ORA-7G63470
ORA7G	21359484	21360121	-	ORA-7G63480
ORA7G	21399279	21400238	+	ORA-7G63630
ORA7G	21624891	21627744	-	ORA-7G64190
ORA7G	21627308	21627493	+	ORA-7G64200
ORA7G	21904961	21905298	+	ORA-7G64840
ORA7G	21968541	21968955	+	ORA-7G64950
ORA8G	129591	130498	+	ORA-8G10370
ORA8G	372372	381408	+	ORA-8G10940
ORA8G	765855	766582	+	ORA-8G11660
ORA8G	1326412	1327901	-	ORA-8G13130
ORA8G	1602003	1602230	+	ORA-8G13950
ORA8G	2042200	2043467	-	ORA-8G15080
ORA8G	2248848	2249165	+	ORA-8G15570
ORA8G	2325390	2326289	+	ORA-8G15880
ORA8G	2550499	2552098	-	ORA-8G16310
ORA8G	2580729	2581927	+	ORA-8G16410
ORA8G	2585112	2585411	+	ORA-8G16430
ORA8G	2587078	2614696	+	ORA-8G16440
ORA8G	2603727	2604575	-	ORA-8G16510
ORA8G	2614687	2614893	+	ORA-8G16550
ORA8G	2738658	2738904	+	ORA-8G16750
ORA8G	2756955	2757372	+	ORA-8G16800
ORA8G	2766209	2766427	+	ORA-8G16840
ORA8G	2808483	2809208	+	ORA-8G17020
ORA8G	3218041	3218987	+	ORA-8G17800
ORA8G	3696902	3697152	+	ORA-8G19070
ORA8G	3697549	3698483	-	ORA-8G19080
ORA8G	3826102	3838156	+	ORA-8G19390
ORA8G	3871665	3872153	-	ORA-8G19470
ORA8G	3901098	3901338	-	ORA-8G19580
ORA8G	3901774	3901986	+	ORA-8G19590
ORA8G	3902169	3902755	-	ORA-8G19600
ORA8G	4181867	4182794	-	ORA-8G20410
ORA8G	4331400	4331843	-	ORA-8G20760
ORA8G	4401576	4401680	+	ORA-8G20960
ORA8G	4606707	4606844	-	ORA-8G21770
ORA8G	5847700	5854753	+	ORA-8G25720
ORA8G	6400316	6401360	+	ORA-8G27340
ORA8G	7127088	7127435	-	ORA-8G29670
ORA8G	7801608	7802479	-	ORA-8G31350
ORA8G	7879321	7879591	-	ORA-8G31580
ORA8G	8554104	8554574	+	ORA-8G33480
ORA8G	8564595	8565059	+	ORA-8G33520
ORA8G	8567266	8567809	+	ORA-8G33530
ORA8G	8621827	8622030	+	ORA-8G33700
ORA8G	9305573	9306538	+	ORA-8G35090
ORA8G	9306570	9307157	+	ORA-8G35100
ORA8G	9381046	9381351	-	ORA-8G35350
ORA8G	9383553	9384313	-	ORA-8G35360
ORA8G	9453965	9454644	+	ORA-8G35790
ORA8G	9563639	9565351	+	ORA-8G36010
ORA8G	9586818	9587722	-	ORA-8G36070
ORA8G	9590133	9591296	+	ORA-8G36100
ORA8G	9591311	9592453	+	ORA-8G36110
ORA8G	9876052	9876249	-	ORA-8G36820
ORA8G	10037241	10040332	-	ORA-8G37130
ORA8G	10378401	10381266	+	ORA-8G37640
ORA8G	11398142	11398366	+	ORA-8G39550
ORA8G	11683926	11706861	+	ORA-8G40190
ORA8G	11835855	11837363	+	ORA-8G40590
ORA8G	11865179	11867035	+	ORA-8G40750
ORA8G	11868812	11869063	+	ORA-8G40760
ORA8G	11954381	11955459	+	ORA-8G41000
ORA8G	12191590	12192066	-	ORA-8G41470
ORA8G	12426557	12428062	+	ORA-8G41980
ORA8G	12436314	12436667	-	ORA-8G42040
ORA8G	12644956	12647413	+	ORA-8G42660
ORA8G	12958440	12958643	+	ORA-8G43310
ORA8G	13050860	13051075	+	ORA-8G43470
ORA8G	13055814	13055981	-	ORA-8G43480
ORA8G	13063737	13064491	+	ORA-8G43500
ORA8G	13065370	13067383	+	ORA-8G43510
ORA8G	13174876	13175253	+	ORA-8G43780
ORA8G	13178610	13179664	+	ORA-8G43790
ORA8G	13189001	13189860	+	ORA-8G43860
ORA8G	13189857	13190408	+	ORA-8G43870
ORA8G	13983626	13985510	+	ORA-8G45570
ORA8G	14119232	14119447	-	ORA-8G45850
ORA8G	14279097	14280314	+	ORA-8G46100
ORA8G	14302215	14304459	-	ORA-8G46180
ORA8G	14313587	14317739	-	ORA-8G46200
ORA8G	14495074	14495852	-	ORA-8G46610
ORA8G	14855799	14856139	-	ORA-8G47470
ORA8G	14858060	14860894	+	ORA-8G47490
ORA8G	14862433	14862773	+	ORA-8G47510
ORA8G	14936564	14938481	+	ORA-8G47680
ORA8G	15307511	15311954	-	ORA-8G48400
ORA8G	16400822	16401442	-	ORA-8G50780
ORA8G	16402340	16419707	-	ORA-8G50790
ORA8G	16464481	16465213	-	ORA-8G50910
ORA8G	16729907	16730837	+	ORA-8G51580
ORA8G	16831808	16849335	-	ORA-8G51830
ORA8G	16875008	16876102	-	ORA-8G51860
ORA8G	16878820	16879233	-	ORA-8G51880
ORA8G	17340658	17340852	-	ORA-8G52950
ORA8G	17514334	17514678	-	ORA-8G53410
ORA8G	17816713	17817498	-	ORA-8G54260
ORA8G	18189994	18190602	+	ORA-8G55090
ORA8G	18379104	18382276	+	ORA-8G55610
ORA8G	19208122	19208478	+	ORA-8G57530
ORA8G	19782804	19783919	-	ORA-8G58940
ORA8G	20378030	20378746	+	ORA-8G60660
ORA8G	20499398	20506498	+	ORA-8G60920

## Sheet: Table_S4.Crossovers
Table S4: 2,236 crossovers found in 369 nuclei (Currot-haplotype genome coordinate)
Chr	CO-Interval Start	CO Interval End	Nuclei ID: Library_ID_barcode
CUR1G	740838	741284	nuclei_A_TCGGGACCACCAAAGG
CUR1G	740838	741284	nuclei_B_CCTATTACACCTGCAG
CUR1G	756237	756400	nuclei_A_CGCTGGATCTGGCCTT
CUR1G	756421	765652	nuclei_A_CATCGAATCCGCACGA
CUR1G	1277401	1280150	nuclei_B_GGCTCGAGTCCGATGC
CUR1G	1565617	1572622	nuclei_A_CATCGAATCCGCACGA
CUR1G	1818647	1830165	nuclei_A_CTACACCGTATATGAG
CUR1G	2075090	2342055	nuclei_A_GCACATAAGACAAGCC
CUR1G	2540047	3899720	nuclei_B_CGAGCCACACCGAACC
CUR1G	2667413	2698996	nuclei_A_TCGGGACCACCAAAGG
CUR1G	2673245	2697615	nuclei_A_CGCTGGATCTGGCCTT
CUR1G	2870050	2870184	nuclei_B_CCTATTACAACGCCGT
CUR1G	4288242	4290164	nuclei_A_TCGGGACCACCAAAGG
CUR1G	4290222	4290483	nuclei_A_CTACACCGTATATGAG
CUR1G	4610266	4620683	nuclei_A_CATCGAATCCGCACGA
CUR1G	4610422	4618942	nuclei_B_CCTATTACAACGCCGT
CUR1G	4613195	4618757	nuclei_B_GGCTCGAGTCCGATGC
CUR1G	4686069	4693525	nuclei_B_CGTAGGCGTGGGCCTT
CUR1G	4736959	4738763	nuclei_A_CAGCTGGGTTGTTCAG
CUR1G	4783297	4784010	nuclei_A_CAGAGAGGTTACGCGC
CUR1G	4793893	4797548	nuclei_A_GCAGTTATCTGGCAGC
CUR1G	4902008	4903825	nuclei_A_GGACAAGCAACCTGGC
CUR1G	5004564	5004817	nuclei_A_CAGATCAGTCAAACTC
CUR1G	5011817	5029086	nuclei_A_CCTCAGTAGAGCAATT
CUR1G	5058690	5065726	nuclei_B_GCCAAATGTTAGAATG
CUR1G	5152148	5165849	nuclei_B_GTTCATTAGACTGGCA
CUR1G	5158395	5161999	nuclei_A_GGCAATTTCAGCAGCC
CUR1G	5199641	5204238	nuclei_A_GACGTTAAGCCAAACG
CUR1G	5363764	5371625	nuclei_A_CTGCGGAAGCATGAGC
CUR1G	5364172	5383441	nuclei_B_GGAAAGCAGTGAACAT
CUR1G	5390414	5395851	nuclei_A_TACTCGCAGCCCGTGT
CUR1G	5413185	5413839	nuclei_A_CACCTTGAGGGTCGAT
CUR1G	5483914	5494562	nuclei_A_ACCTTTAAGACTGGGT
CUR1G	5547710	5551824	nuclei_B_GCTGGGTGTTGAACAA
CUR1G	5549524	5555676	nuclei_B_CTCGTCACATGTATGC
CUR1G	5797704	5799973	nuclei_B_CGTAGGCGTTACGGCC
CUR1G	5817308	5856228	nuclei_A_CTGTGCTTCACGTATG
CUR1G	6025851	6030744	nuclei_A_CTAACTTGTTCTTCGC
CUR1G	6051267	6061604	nuclei_B_CCTAGCTCATTCAGTG
CUR1G	6107329	6111335	nuclei_B_CGACTTCAGGTGCTAG
CUR1G	6179578	6237399	nuclei_B_CGTGTCTTCTGACGCG
CUR1G	6180704	6232338	nuclei_A_CGGACGTGTTAAGTAG
CUR1G	6183386	6233610	nuclei_A_GTTCATTAGACTAGAT
CUR1G	6184188	6233735	nuclei_A_AGCTTGAAGGCATTCT
CUR1G	6184188	6242683	nuclei_A_AAGGAGCGTCACCTGG
CUR1G	7023185	7028914	nuclei_A_CGAGCCACATCAAGAA
CUR1G	7140513	7167576	nuclei_B_AGCATACAGACGCTTT
CUR1G	7195285	7195959	nuclei_A_ATAACGCTCCGACCAG
CUR1G	7195285	7206321	nuclei_A_ACGCCGATCGATGGTT
CUR1G	7242735	7248682	nuclei_A_TTATGCTAGACTAAGT
CUR1G	7459113	7459347	nuclei_A_CTGCTGTGTGGATAAT
CUR1G	7459113	7459347	nuclei_A_GCTCTGTAGCAGGTCA
CUR1G	7459698	7477097	nuclei_A_CGTGTCTTCCACCGGA
CUR1G	7477247	7478924	nuclei_B_CGCCAAGGTTATCCGA
CUR1G	7489322	7489955	nuclei_A_TTTGCGCCAAAGGGTC
CUR1G	7490281	7490688	nuclei_A_GATCTAGCATCTGTAG
CUR1G	7491602	7491749	nuclei_A_GCGCGATGTTGATCGT
CUR1G	7492360	7492525	nuclei_A_CTGATAGGTCTCGGTG
CUR1G	7493967	7494986	nuclei_A_GCGACCACAGATATCC
CUR1G	7494501	7553711	nuclei_A_GAATAAGGTCGGATGA
CUR1G	7497834	7555516	nuclei_B_TCTATTGAGGATCGCA
CUR1G	7579364	7588079	nuclei_B_GCTGCTTTCTACCGAA
CUR1G	7587181	7588142	nuclei_A_TAGTTGGCAATGTGTC
CUR1G	7636197	7636295	nuclei_B_GTCGTAATCGGGCTTG
CUR1G	7643187	7644265	nuclei_B_TCGCGAGCATGACCGC
CUR1G	7650944	7652899	nuclei_A_AAGGAGCAGGGTAACC
CUR1G	7668169	7668510	nuclei_A_GATTCAGTCTAATGGC
CUR1G	7726796	7731263	nuclei_A_CCTACCAGTCAACTCA
CUR1G	7736691	7750327	nuclei_A_AAGGAGCGTACCAAGG
CUR1G	7789908	7795572	nuclei_A_ACTATCTTCCGCGGAT
CUR1G	7932134	7952699	nuclei_A_CGAACATGTGATAAGT
CUR1G	7963829	7971074	nuclei_A_AAGGTTCAGACCTAGG
CUR1G	8176326	8176373	nuclei_B_ACATACGAGACTCGGA
CUR1G	8206101	8221108	nuclei_A_GTCGTAATCGGGCTTG
CUR1G	8213228	8220749	nuclei_B_TGCACCTGTCGCGAAA
CUR1G	8213296	8225009	nuclei_A_TGTTCCGTCGTTACCC
CUR1G	8218356	8223671	nuclei_A_GGTGAAGAGTGGCACA
CUR1G	8443442	8446941	nuclei_A_CGGCTAGTCCAAGGGA
CUR1G	8455644	8504358	nuclei_B_CGAGAAGGTCTCTTTA
CUR1G	8508911	8522091	nuclei_A_TTCGAAGCAACGCTTA
CUR1G	8532047	8617376	nuclei_A_CTACATTGTATTGAAG
CUR1G	8633344	8633389	nuclei_A_AACCGCGGTTGGTATC
CUR1G	8642173	8645827	nuclei_B_GTAGTCACAAATCAGA
CUR1G	8835548	8844050	nuclei_A_GTGTGCGTCCAGGAAG
CUR1G	8927768	9013917	nuclei_B_CAACTAGAGGCTACGA
CUR1G	9078380	9092731	nuclei_B_CGTCCATGTACGTAAA
CUR1G	9214850	9216736	nuclei_B_AGCTTGATCTGAAGTC
CUR1G	9283731	9286878	nuclei_B_TCTTCGGCAGTACTCA
CUR1G	9417247	9423535	nuclei_B_GAAACTCCACTACATG
CUR1G	9429642	9435723	nuclei_A_GCACATACATGTATGC
CUR1G	9478499	9484376	nuclei_B_GCACATAGTCCGATGC
CUR1G	9500288	9512729	nuclei_A_TGAGGGATCCACAGCG
CUR1G	9504392	9509899	nuclei_A_CCCTCCTTCTGTATGG
CUR1G	9508736	9512941	nuclei_A_CTAGTGATCTGATCAG
CUR1G	9788407	9794277	nuclei_A_TAGACCAAGACAAAGG
CUR1G	9830934	9831793	nuclei_A_GAGCAGATCATGTGAC
CUR1G	9865258	9876333	nuclei_A_AGTCTTTGTTGCTGAT
CUR1G	9945214	9952738	nuclei_A_AAGGTTCCAACGTCTA
CUR1G	10034670	10050573	nuclei_A_AGAGTGGTCCGCTGAG
CUR1G	10179885	10183310	nuclei_A_CCTTCCCTCGAAGCGA
CUR1G	10330867	10331067	nuclei_B_CCTATTACAACGCCGT
CUR1G	10331722	10337966	nuclei_A_CTCTAATAGATAGCAT
CUR1G	10549661	10550610	nuclei_A_GTACGTAAGGTGCACA
CUR1G	10740180	10741649	nuclei_A_TTGCGTCCAAACCGAG
CUR1G	11443425	11443841	nuclei_A_CCGTTCAAGAAACCTA
CUR1G	11461209	11464198	nuclei_A_GCATACAAGGTGCTAG
CUR1G	11521142	11522049	nuclei_A_CCCAGTTGTGCCATTA
CUR1G	11525076	11534358	nuclei_B_CACACTCAGACTCGGA
CUR1G	11634035	11643581	nuclei_A_GGATGTTGTACAACGG
CUR1G	11701430	11712108	nuclei_A_GATCTAGAGGTGCTAG
CUR1G	11734358	11741740	nuclei_A_AGAATAGTCGTCCCTA
CUR1G	11782747	11784210	nuclei_B_GGCTCGAGTCCGATGC
CUR1G	11810078	11816839	nuclei_A_TGCGTGGCAACGGGAT
CUR1G	12106986	12111099	nuclei_A_TCGCGTTAGTCGAGTG
CUR1G	12108437	12120443	nuclei_A_GCTTCCAGTAGATGTA
CUR1G	12373776	12413458	nuclei_A_CGATGTATCATCGCAA
CUR1G	12426500	12433857	nuclei_A_ATGCGATAGGACCAGT
CUR1G	12446468	12450307	nuclei_B_TGCTGCTAGTAGTGCG
CUR1G	12635899	12642154	nuclei_A_GGTATTGGTCAGGTAG
CUR1G	12644967	12653008	nuclei_A_CAGTCCTAGCGTAATA
CUR1G	13177443	13181614	nuclei_A_GCTTGAACAGTAGAAT
CUR1G	13639349	13639707	nuclei_A_TCGGGACCACCAAAGG
CUR1G	13650430	13687096	nuclei_A_TCAGGATAGTTACGGG
CUR1G	13886736	13930025	nuclei_B_CTAACTTAGCTGCCCA
CUR1G	13887727	13933151	nuclei_A_GGATGTTGTTATCGGT
CUR1G	13933500	13972442	nuclei_A_CTCGAAAGTTCAGGTT
CUR1G	13937948	13971828	nuclei_A_GAGCAGAGTCCAGCCA
CUR1G	13942068	14005366	nuclei_A_GCATGCGAGTGAACAT
CUR1G	14459121	14488508	nuclei_B_CTAACTTAGCTGCCCA
CUR1G	14592062	14739903	nuclei_A_CTCCTAGTCAATAGGA
CUR1G	14607164	14611610	nuclei_A_GAGCAGAGTCCAGCCA
CUR1G	14610248	15499218	nuclei_A_GGATGTTGTTATCGGT
CUR1G	15518366	15622612	nuclei_A_CTCGAAAGTTCAGGTT
CUR1G	15544716	15556442	nuclei_A_CTCCTAGTCAATAGGA
CUR1G	15875626	15885154	nuclei_A_GCATGCGAGTGAACAT
CUR1G	16127700	16184356	nuclei_B_CGAGCCACACCGAACC
CUR1G	17902002	17921252	nuclei_A_CTCGAAAGTTCAGGTT
CUR1G	17902352	17916605	nuclei_A_GGATGTTGTTATCGGT
CUR1G	17977314	17979614	nuclei_A_CTACACCGTATATGAG
CUR1G	17985854	18027239	nuclei_B_CTAACTTAGCTGCCCA
CUR1G	18160521	18162875	nuclei_A_GAGCAGAGTCCAGCCA
CUR1G	18163844	18183897	nuclei_A_CGCTGGATCTGGCCTT
CUR1G	18170300	18186493	nuclei_A_GCATGCGAGTGAACAT
CUR1G	19780855	19809445	nuclei_A_CATCGAATCCGCACGA
CUR1G	20367141	20368768	nuclei_A_CATCAGAAGAAAGTGG
CUR1G	20438564	20461519	nuclei_B_CGTGTCTTCTGACGCG
CUR1G	20514485	20519821	nuclei_A_GCACATACATGTATGC
CUR1G	20529165	20543106	nuclei_B_ACGTCAATCCTTCGCA
CUR1G	20800318	20805002	nuclei_B_GCACATAGTCCGATGC
CUR1G	20893973	20959483	nuclei_B_GTCGTAACAGCGTCAC
CUR1G	20897115	20960486	nuclei_B_TGTTCCGAGGGTGTTG
CUR1G	20897822	20960588	nuclei_A_GTACTTTAGGCATTCT
CUR1G	20898064	20960486	nuclei_A_CATTATCGTCTTCGCT
CUR1G	20898064	20960877	nuclei_A_TGGGCGTAGGATGCGT
CUR1G	20898064	20962134	nuclei_A_ACACCGGCAATTAAGG
CUR1G	21516982	21522423	nuclei_A_TGGGCGTAGGATGCGT
CUR1G	21696261	21725177	nuclei_B_TGTTCCGAGGGTGTTG
CUR1G	21890166	21894377	nuclei_A_CATTATCGTCTTCGCT
CUR1G	21949008	21953245	nuclei_A_GTACTTTAGGCATTCT
CUR1G	22383448	22583981	nuclei_A_CTCTACGCACCTATGA
CUR1G	22393014	22613794	nuclei_B_TGTTCCGAGGGTGTTG
CUR1G	22393751	22584720	nuclei_A_GGAAAGCCAGTTTGCA
CUR1G	22399851	22421192	nuclei_A_TACTCGCAGCCCGTGT
CUR1G	22420365	22421192	nuclei_A_ACTGCTCTCCGACCAG
CUR1G	22420380	22421192	nuclei_A_GTTACAGTCATCAGGT
CUR1G	22500676	22583666	nuclei_A_TGGGCGTAGGATGCGT
CUR1G	22500676	22584971	nuclei_A_CATTATCGTCTTCGCT
CUR1G	22607603	22611359	nuclei_A_CTGCGGAAGTGTACGG
CUR1G	22790190	22801334	nuclei_A_GATCTAGCATCTGTAG
CUR1G	22884337	22896307	nuclei_A_GTACTTTAGGCATTCT
CUR1G	22897727	22959146	nuclei_A_CACCTTGAGGGTCGAT
CUR1G	23082491	23083102	nuclei_A_CTAACTTGTTCTTCGC
CUR1G	23153491	23156063	nuclei_A_ATGGGAGGTACGTTCA
CUR1G	23416855	23418695	nuclei_A_CTCAGAAGTGTTTCAG
CUR1G	23418055	23418243	nuclei_B_CTAACTTAGCTGCCCA
CUR1G	23419517	23422246	nuclei_B_TAAGAGAGTACTAGGG
CUR1G	23512972	23514893	nuclei_A_GGAATAAGTTATCGGT
CUR1G	23513179	23903418	nuclei_A_CTGCCTAAGAGAGCTC
CUR1G	23513397	24423551	nuclei_A_AAGGAGCGTACCAAGG
CUR1G	23515945	24413538	nuclei_A_CTACATTGTATTGAAG
CUR1G	24414846	24416607	nuclei_A_CCGTTCACATAACAAG
CUR1G	24415502	24419853	nuclei_A_GGGTCTGGTGGTCAGA
CUR1G	24416686	24420753	nuclei_A_GTGCGGTAGCGTGAAC
CUR1G	24416902	24422735	nuclei_A_CCATTCGGTAACTAAG
CUR1G	24433854	24441384	nuclei_A_ACTGAGTTCTGTGGCG
CUR1G	24464748	24464784	nuclei_B_GCATGTACAAGTCGGA
CUR1G	24901314	24903814	nuclei_B_GAAACTCCACTACATG
CUR1G	24914760	24916380	nuclei_A_CAGCTAACATGCCGGT
CUR1G	25054727	25068182	nuclei_A_ATGAGGGCAGTAGAAT
CUR1G	25134324	25137447	nuclei_A_TCTGAGATCATCAGGT
CUR1G	25293119	25298732	nuclei_A_CTCGAGGCACACGCAC
CUR1G	25346759	25351947	nuclei_B_ACGCCGACAGTGTGGA
CUR1G	25377582	25393981	nuclei_B_CAGCAGCAGAATGGGA
CUR1G	25603567	25607254	nuclei_B_CAACTAGTCCTGCGTT
CUR1G	25638664	25640909	nuclei_A_GCGACCACAGATATCC
CUR1G	25732724	25734048	nuclei_A_CATATGGCATTTCGTT
CUR1G	25739221	25741553	nuclei_A_GAAGCAGAGATCCCGC
CUR1G	26016535	26020896	nuclei_A_ATGTGTGAGCTCTCGG
CUR1G	26057365	26062692	nuclei_A_CGGACGTGTTAAGTAG
CUR1G	26294626	26296507	nuclei_A_CAGATCAGTCAAACTC
CUR1G	26296291	26296976	nuclei_A_TTGCCGTTCACCGCAG
CUR1G	26313016	26313017	nuclei_B_ACATCAGTCACACGGC
CUR1G	26380273	26380993	nuclei_A_CAGCTGGGTTGTTCAG
CUR1G	26383309	26394477	nuclei_A_ATCATCTTCCTTGAAG
CUR1G	26579326	26581720	nuclei_B_GAGTCCGAGACCTAGG
CUR1G	26716006	26791234	nuclei_A_TCAGGTAAGGCCCTCA
CUR1G	26911320	26917750	nuclei_A_TCGCGAGAGTTTGGCT
CUR1G	27094758	27104692	nuclei_A_TCAGCTCCATAGTGGG
CUR1G	27097089	27103863	nuclei_A_ATTGGTGCACACGCAC
CUR1G	27210481	27221858	nuclei_A_CTACATTAGAAGGGTA
CUR1G	27241400	27247001	nuclei_A_CGTAGCGGTGACCAAG
CUR1G	27362545	27362738	nuclei_A_CTGCGGAAGCATGAGC
CUR1G	27623671	27630929	nuclei_A_GGACAAGCAACCTGGC
CUR1G	27646649	27650724	nuclei_A_CGGCTAGTCAGCGCGT
CUR1G	27714697	27717355	nuclei_A_GGAAAGCCAGTTTGCA
CUR1G	27833809	27839296	nuclei_B_CGTGTCTTCTGACGCG
CUR1G	27917781	27949997	nuclei_B_AGCTTGATCTGAAGTC
CUR1G	27970190	27986503	nuclei_B_GATCGCGCAGCGATGA
CUR1G	28044588	28046674	nuclei_A_TACCTTAAGACTTCCA
CUR1G	28197874	28203324	nuclei_B_TGCACCTGTCGCGAAA
CUR1G	28215421	28216698	nuclei_A_CCTACCAGTCAACTCA
CUR1G	28270484	28272237	nuclei_A_ATAACGCTCCGACCAG
CUR1G	28273052	28273255	nuclei_A_GTAACTGTCTGTGAAC
CUR1G	28329810	28329911	nuclei_B_TTTATGCTCGTTAGGT
CUR1G	28350189	28352207	nuclei_A_GCTTGAACAGTAGAAT
CUR1G	28598990	28607150	nuclei_B_CATATGGTCAGATGTC
CUR1G	28694279	28695294	nuclei_A_GTGCATATCCTCTCAG
CUR1G	28702922	28705821	nuclei_A_CATCGAACAATGGTAA
CUR1G	28759034	28768096	nuclei_A_CGTGTCTTCCACCGGA
CUR1G	29002893	29007493	nuclei_A_ACGGAGAGTTCGATTG
CUR1G	29028392	29030942	nuclei_B_TAGTGGTGTAAGGTGC
CUR1G	29038587	29041587	nuclei_A_TCGTAGACACATCGAT
CUR1G	29111547	29115540	nuclei_B_CCGGGATAGAGTTGGC
CUR1G	29119236	29122724	nuclei_A_TCGTAGACATAGTGAA
CUR1G	29261886	29269158	nuclei_B_CTCGTACCAACATAGA
CUR1G	29264037	29264657	nuclei_A_CATCAAGAGAGAACAG
CUR1G	29774782	29782310	nuclei_A_GAACGGACACATCTAG
CUR1G	29800557	29806067	nuclei_A_GTATTCTTCTACGTGA
CUR1G	29851166	29854480	nuclei_A_GTGCTTCCATTACGCA
CUR1G	29872145	29877011	nuclei_A_GACGTTAAGCCAAACG
CUR1G	30071187	30083652	nuclei_A_CGCTTCACATGAAAGT
CUR1G	30167219	30186861	nuclei_A_CCTTCGAGTTCGAGCC
CUR1G	30184185	30185757	nuclei_B_ACTTACTAGGACTGGT
CUR1G	30184724	30185300	nuclei_B_CACACTCAGACTCGGA
CUR1G	30197699	30203477	nuclei_A_CGGAGCTAGGAAACTT
CUR1G	30241982	30244881	nuclei_A_AGAATAGTCGTCCCTA
CUR1G	30243444	30244587	nuclei_A_GACCAATGTGTCAACT
CUR1G	30333211	30335182	nuclei_A_GTCCTCAGTGTAACCT
CUR1G	30370254	30384097	nuclei_A_TGCGTGGCAACGGGAT
CUR1G	30370363	30378593	nuclei_A_CTCGGGATCAGGACAG
CUR1G	30373216	30374089	nuclei_A_GTGCTTCGTGATACCT
CUR1G	30381132	30391247	nuclei_A_AGAGTGGTCCGCTGAG
CUR1G	30384818	30386973	nuclei_B_GCTGCTTTCTACCGAA
CUR1G	30397621	30398310	nuclei_A_CGTAGGCAGTAACCCT
CUR1G	30403517	30406366	nuclei_A_CGATGGCCAACATAAG
CUR1G	30458140	30467631	nuclei_A_GTTCATTAGACTAGAT
CUR1G	30772608	30775678	nuclei_B_CGATTGACAGCGTCAC
CUR1G	30829944	30840828	nuclei_A_TGGTTAGAGATCGGGT
CUR1G	30908038	30942520	nuclei_A_AAGGTTCAGACCTAGG
CUR1G	30948706	30948751	nuclei_A_CTCTACGAGACCTAGG
CUR1G	30954294	30961451	nuclei_A_GTTTCTAAGACTTTCG
CUR1G	30991940	31016374	nuclei_A_CTGCGGAAGTGTACGG
CUR1G	31042223	31068450	nuclei_A_GCTTGAACAAGGCTAG
CUR1G	31043733	31062305	nuclei_A_CACCACTAGGAGTAGA
CUR1G	31055064	31056561	nuclei_A_ACGGGCTAGTGGAGAA
CUR1G	31106520	31113873	nuclei_A_CTAGTGATCTGATCAG
CUR1G	31451713	31451750	nuclei_B_TACGGTACAATCCTTT
CUR1G	31453704	31453909	nuclei_A_GAATAAGGTCGGATGA
CUR1G	31454485	31457367	nuclei_A_CGCTTCAGTACTCGCG
CUR1G	31757800	31767915	nuclei_A_CGATGGCCAACATAAG
CUR1G	31785938	31786773	nuclei_A_CTCTAATAGATAGCAT
CUR1G	32098516	32104695	nuclei_A_TCTTTCCAGCACAGGT
CUR1G	32125355	32125365	nuclei_B_GCATGTACAAGTCGGA
CUR1G	32138132	32140198	nuclei_A_ATTGGTGGTCAGTGGA
CUR1G	32254983	32255223	nuclei_A_GGTGTTAAGGCCGAAT
CUR1G	32388413	32401927	nuclei_B_GCTGGGTCAAGCATGG
CUR1G	32647858	33170384	nuclei_B_GCATGTACAAGTCGGA
CUR1G	32679639	32684553	nuclei_A_TCAGGATAGTTACGGG
CUR1G	32736044	32738492	nuclei_B_GGACAAGTCACGATAC
CUR1G	32759994	32767361	nuclei_A_GCTTCCAGTAGATGTA
CUR1G	32955918	32958506	nuclei_A_TAGCCGGAGTAGATGT
CUR1G	33010695	33011971	nuclei_A_GCTCCTAAGATGTCTC
CUR1G	33225526	33227740	nuclei_A_AGTGAGGTCCTACTCG
CUR1G	33265570	33970087	nuclei_B_ACATCAGTCACACGGC
CUR1G	33311975	33312675	nuclei_A_CAGATCAGTCAAACTC
CUR1G	33324738	33326641	nuclei_A_GACGGCTAGGAATGGA
CUR1G	33347095	33358270	nuclei_A_GCAGTTATCTGGCAGC
CUR1G	33450660	33455655	nuclei_A_AGTGGGAAGGTGTGGT
CUR1G	33514124	33516529	nuclei_A_TAGTTGGCAATGTGTC
CUR1G	33546609	33557718	nuclei_A_CCTAAAGGTAGTAGTA
CUR1G	33551571	33563100	nuclei_A_GACACGCAGCACAGGT
CUR1G	33581392	33585787	nuclei_A_GACCAATAGTAGCCGA
CUR1G	33621334	33622121	nuclei_A_CAAGGCCCAGAGCTCC
CUR1G	33675454	33679801	nuclei_A_TGTTCCGTCGTTACCC
CUR1G	33748457	33749497	nuclei_A_AGTTGGTTCTTGCTTA
CUR1G	33799597	33801020	nuclei_A_AAGGAGCGTACCAAGG
CUR1G	34090418	34102060	nuclei_A_TAGACCAAGACAAAGG
CUR1G	34097750	34223940	nuclei_B_GGAAAGCAGTGAACAT
CUR1G	34099312	34222054	nuclei_B_GTCGTAATCGGGCTTG
CUR1G	34099539	34221918	nuclei_A_ATGGGAGTCTGGATCA
CUR1G	34101435	34220969	nuclei_A_GTGCATATCCTCTCAG
CUR1G	34102060	34223636	nuclei_A_ATAAGAGGTACCTCGG
CUR1G	34222511	34222544	nuclei_A_GTGCTTCCACGTAGGA
CUR1G	34294849	34442087	nuclei_B_TCAGGTACATCATGGT
CUR1G	34302135	34436753	nuclei_A_CTCGGAGGTTCCGTCT
CUR1G	34625591	34631834	nuclei_A_CGCTGGATCTGGCCTT
CUR1G	34655906	34657624	nuclei_A_CACAAACTCAAGAAAC
CUR1G	34818687	34823778	nuclei_A_CGAGCCACATCAAGAA
CUR1G	34912340	34915762	nuclei_B_ACGAGCCTCCACTTCG
CUR1G	34912850	34913437	nuclei_B_AGCATACAGACGCTTT
CUR1G	34976677	34987111	nuclei_A_CAACCAATCCTCGCTA
CUR1G	35007640	35016948	nuclei_A_GTTTCTACATACAGAA
CUR1G	35133475	35135936	nuclei_A_ACTATCTTCCGCGGAT
CUR1G	35140725	35153765	nuclei_A_CTCTACGCACCTATGA
CUR1G	35155615	35207578	nuclei_A_CATCGAATCCGCACGA
CUR1G	35248251	35250170	nuclei_B_CCTATTACACCTGCAG
CUR1G	35255821	35261948	nuclei_A_ACACCGGTCCGACCAG
CUR1G	35284017	35285535	nuclei_A_CAGAGAGGTTACGCGC
CUR1G	35284155	35297938	nuclei_A_CTGGTCTAGGCACATG
CUR1G	35284786	35289451	nuclei_A_CTCCTAGTCAATAGGA
CUR1G	35357862	35371189	nuclei_B_GAAATGATCGGAGAAC
CUR1G	35409525	35879143	nuclei_A_GACGTTAAGCCAAACG
CUR1G	35909304	35915938	nuclei_A_ACGGCCAGTGCTTTGA
CUR1G	35911569	35915421	nuclei_A_GAAGCAGAGATCCCGC
CUR1G	36019248	36026230	nuclei_A_GGAATAAGTCCTAGTA
CUR1G	36022692	36032950	nuclei_B_TCAGGTACATCATGGT
CUR1G	36022856	36034926	nuclei_A_CTCTAATAGATAGCAT
CUR1G	36134883	36141707	nuclei_A_TCGGGACCACCAAAGG
CUR1G	36150930	36187873	nuclei_A_ACACCGGCAATTAAGG
CUR1G	36153389	36155097	nuclei_A_GAGCAGATCATGTGAC
CUR1G	36398247	36401739	nuclei_A_ATTATCCCAGACTTGT
CUR1G	36609167	36620942	nuclei_B_TCGCGAGCAGTGCTGC
CUR1G	36697779	36699691	nuclei_A_GTGCTTCCATTACGCA
CUR1G	36720136	36722857	nuclei_B_CCCATACCAAGAACTA
CUR1G	36724509	36734336	nuclei_B_ACATACGAGACTCGGA
CUR1G	36727249	36735259	nuclei_A_TGAGCATCAGTGAAAT
CUR1G	37247956	37248850	nuclei_A_GTACTTTTCGTAGCGC
CUR1G	37337656	37338807	nuclei_B_TGACAACTCGTAGCGC
CUR1G	37615346	37616629	nuclei_A_CACACCTTCTGTGAAC
CUR1G	37631614	37633084	nuclei_A_CCTACCAGTCAACTCA
CUR1G	37644530	37647244	nuclei_A_GAACGGACACATCTAG
CUR1G	37809558	37811577	nuclei_A_GTCGGGTGTGTAACCT
CUR1G	37837176	37839905	nuclei_A_ATGGGAGGTACGTTCA
CUR1G	38064276	38066871	nuclei_B_CATATGGTCCAGGCGT
CUR1G	38143959	38146344	nuclei_A_GTGTGCGTCCAGGAAG
CUR1G	38262977	38267585	nuclei_A_TTCTCAATCCGCCTTA
CUR1G	38267209	38272205	nuclei_A_AAGGTTCCAACGTCTA
CUR1G	38276106	38279569	nuclei_B_GCTGGGTGTTGAACAA
CUR1G	38328333	38338197	nuclei_B_GCGCGATTCCCGGACA
CUR1G	38404025	38496426	nuclei_A_AAGGAGCGTCACCTGG
CUR1G	38520995	38527555	nuclei_A_GGCAATTTCAGCAGCC
CUR1G	38563004	38565568	nuclei_B_CCTATTACAACGCCGT
CUR1G	38574416	38577057	nuclei_A_GATGAGGCACGATGGA
CUR1G	38608712	38622903	nuclei_A_TGAGGGATCCACAGCG
CUR1G	38609730	38624939	nuclei_A_GCTTCCATCACTGCGG
CUR1G	38801848	38805659	nuclei_A_ATTGGACTCCTCTGCA
CUR1G	38847197	38850521	nuclei_B_GGATGTTAGACGCTTT
CUR1G	38933500	38938706	nuclei_B_CAACTAGAGGCTACGA
CUR1G	39006547	39020045	nuclei_B_TGCCCTATCCCTTATA
CUR1G	39087385	39099450	nuclei_A_GCTTGAACACTACATG
CUR1G	39175801	39181985	nuclei_A_GACGTTAAGCCAAACG
CUR1G	39335978	39344009	nuclei_A_GCATGATCACTTCTTA
CUR1G	39448650	39456956	nuclei_B_CTCGTACCAACATAGA
CUR1G	39452562	39452751	nuclei_A_GTGCTTCGTGATACCT
CUR1G	39475020	39490288	nuclei_A_GCATGCGAGTGAACAT
CUR1G	39475824	39482653	nuclei_A_CGCTGGAGTAGATGCG
CUR1G	39515076	39590320	nuclei_A_ATCATCTTCCTTGAAG
CUR1G	39680321	39685587	nuclei_B_GACTAACTCATCGCGG
CUR1G	39706845	39729288	nuclei_A_CTACACCGTATATGAG
CUR1G	39750687	39757361	nuclei_A_CCCAGTTGTGCCATTA
CUR1G	39846788	39852011	nuclei_A_CTAACTTGTTCTTCGC
CUR1G	39854281	39856920	nuclei_B_TCAGATGGTACCACTA
CUR1G	39951303	40002527	nuclei_A_AGATTGCAGCCAGTTT
CUR1G	39953843	39989354	nuclei_A_GGTGAAGAGTGGCACA
CUR1G	40266426	40266470	nuclei_B_CAACTAGTCCTGCGTT
CUR1G	40266535	40266545	nuclei_A_GCATACAAGGTGCTAG
CUR1G	40507060	40534632	nuclei_A_CCATTCGGTAACTAAG
CUR1G	40528197	40577557	nuclei_A_CAGCTAACATGCCGGT
CUR1G	40528664	40554566	nuclei_A_GGAACTTTCAAGAGGC
CUR1G	40626313	40652878	nuclei_A_CCTAGCTTCGTAGGGA
CUR1G	40656947	40663202	nuclei_A_ACTTTCAAGGCACATG
CUR1G	40659948	40660853	nuclei_B_GTAACGTGTTAAAGGT
CUR1G	40682733	40688292	nuclei_B_AGCCTAACATCACTGA
CUR1G	40797737	40800115	nuclei_A_AGTGGGAGTTGTCACA
CUR1G	40974642	41056289	nuclei_A_CGTTCTGCAACGCGCT
CUR1G	41074944	41085749	nuclei_B_AGCTTGAGTGATAAGT
CUR1G	41121553	41130154	nuclei_B_TTCCCAGGTGATATGA
CUR1G	41151796	41154885	nuclei_A_AACTCCCAGCGCTCAC
CUR1G	41157032	41160612	nuclei_A_CCCTCCTTCTGTATGG
CUR1G	41562046	41563598	nuclei_A_ACTGCTCTCCGACCAG
CUR1G	41606660	41618197	nuclei_A_TTGCCGTTCACCGCAG
CUR1G	41626164	41630333	nuclei_A_CATCAAGAGAGAACAG
CUR1G	41628354	41633901	nuclei_B_CTAACTTAGCTGCCCA
CUR1G	41948905	41953353	nuclei_A_GCTCTGTAGTTACCCA
CUR1G	41978236	41978506	nuclei_B_TAAGAGATCTATGCCC
CUR1G	41989528	41989617	nuclei_B_TGCTGCTAGTAGTGCG
CUR1G	42106023	42109051	nuclei_B_CTGATCCAGCAGGCTA
CUR1G	42160769	42175368	nuclei_B_CCGGGATAGAGTTGGC
CUR1G	42258922	42259184	nuclei_B_GCTGCTTTCTACCGAA
CUR1G	42265877	42265985	nuclei_B_GCCAAATGTTAGAATG
CUR1G	42266830	42266867	nuclei_B_CGTGTCTTCTGACGCG
CUR1G	42421040	42466018	nuclei_A_CTACGTCTCTAAGTGC
CUR1G	42423456	42474648	nuclei_A_CATCAGAAGAAAGTGG
CUR1G	42424042	42490719	nuclei_A_CCTTCCCTCGAAGCGA
CUR1G	42425702	42466018	nuclei_A_AAGGAGCAGGGTAACC
CUR1G	42811938	42827733	nuclei_A_CGAACATGTGATAAGT
CUR1G	42986307	42987278	nuclei_A_TACAGTGTCTCAGTTT
CUR1G	43328960	43342371	nuclei_A_CGATGTATCATCGCAA
CUR1G	43342646	43342673	nuclei_A_GACGGCTAGGAATGGA
CUR1G	43458579	43519661	nuclei_B_CGTCCATGTTTGGCTA
CUR1G	43614219	43644787	nuclei_B_GCTGGGTCAAGCATGG
CUR1G	43915507	44092695	nuclei_A_TTCTCCTCATAGACAA
CUR1G	44287074	44294617	nuclei_B_CAACCAAAGTGGAGAA
CUR1G	44565622	44599734	nuclei_B_CACAGTATCTGAAGTC
CUR1G	44625809	44627625	nuclei_B_CATATGGTCAGATGTC
CUR1G	44643434	44644989	nuclei_B_TTGACTTCAACCTGAT
CUR2G	893872	895291	nuclei_A_TTGCCGTTCACCGCAG
CUR2G	898166	902952	nuclei_A_ACGGAGAGTTCGATTG
CUR2G	902337	902836	nuclei_A_CAGAGAGGTTACGCGC
CUR2G	1057286	1057588	nuclei_B_CTTTGCGAGAGGACGG
CUR2G	1143933	1233842	nuclei_A_CGAACATGTGATAAGT
CUR2G	1145433	1208342	nuclei_A_GCTTCCAGTAGATGTA
CUR2G	1145992	1198092	nuclei_B_CAACTAGAGGCTACGA
CUR2G	1147072	1197908	nuclei_A_TCAGCAAGTGATTACC
CUR2G	1347223	1350150	nuclei_B_CTCGTACCAACATAGA
CUR2G	1368327	1370303	nuclei_B_CGATTGACAGCGTCAC
CUR2G	1592576	1595730	nuclei_A_ACACCGGTCCGACCAG
CUR2G	1936968	1966557	nuclei_A_CTCGGAGTCGGATCCG
CUR2G	2229561	2297363	nuclei_A_CCTCAGTAGAGCAATT
CUR2G	2651986	2840304	nuclei_A_AGGGAGTCATTTCGTT
CUR2G	2669363	2669471	nuclei_A_ATGGGAGGTACGTTCA
CUR2G	2669363	2669471	nuclei_B_CTACCCACATCTGTAG
CUR2G	2669363	2843620	nuclei_A_TGACAACTCGCGAGAA
CUR2G	2704534	2839074	nuclei_A_TGTGGTAGTTAACCAC
CUR2G	2834184	2841287	nuclei_A_ACCTTTATCTCTAGTT
CUR2G	2921288	2930475	nuclei_B_CAACCAAAGTGGAGAA
CUR2G	2931506	2935059	nuclei_B_AGCTTGATCTGAAGTC
CUR2G	5053663	5062608	nuclei_A_TCGGGACCACCAAAGG
CUR2G	5070954	5118422	nuclei_A_AAGGAGCGTCACCTGG
CUR2G	5393877	5484138	nuclei_B_CCGGGATAGAGTTGGC
CUR2G	5984852	5990324	nuclei_B_GTCTTCGTCGGGTCAC
CUR2G	6077459	6192929	nuclei_A_CTAGAGTAGCTCAACT
CUR2G	6215845	6230629	nuclei_A_GTGCATAAGAGCTATA
CUR2G	6271710	6281207	nuclei_B_GATCGCGCAGCGATGA
CUR2G	6390519	6651872	nuclei_B_TCGCGAGCATGACCGC
CUR2G	7125850	7132089	nuclei_A_GGCGACTAGCCTATGT
CUR2G	7188159	7226787	nuclei_B_TCGCGAGCATGACCGC
CUR2G	8363701	8373224	nuclei_A_GCGCGATGTTGATCGT
CUR2G	8371808	8372972	nuclei_A_ACGTCAACAATCGCGC
CUR2G	8374604	8374698	nuclei_A_CGCTTCAGTACTCGCG
CUR2G	9065847	9130447	nuclei_A_CGCTTCAGTACTCGCG
CUR2G	9065888	9077703	nuclei_A_ACGTCAACAATCGCGC
CUR2G	9065888	9126095	nuclei_A_GCGCGATGTTGATCGT
CUR2G	10352085	10355885	nuclei_A_ACGCCAGGTCAACATC
CUR2G	10356926	10383243	nuclei_A_CTACACCGTATATGAG
CUR2G	10442106	10445580	nuclei_B_CTGCGGATCTCCTGGT
CUR2G	10514603	10563458	nuclei_B_TGACAACTCGTAGCGC
CUR2G	10563458	10599390	nuclei_B_GGCTCGAGTCCGATGC
CUR2G	12392330	12394610	nuclei_A_GTCCTCAGTGTAACCT
CUR2G	12400478	12404021	nuclei_B_GCATACAGTTGGTATC
CUR2G	12425109	12442628	nuclei_A_CTCTACGAGACCTAGG
CUR2G	13557914	13558051	nuclei_A_GGAATAAGTTATCGGT
CUR2G	13557130	13655127	nuclei_A_GCTCTGTAGTTACCCA
CUR2G	14012384	14012782	nuclei_B_ACGAGCCTCCACTTCG
CUR2G	14408862	14424101	nuclei_B_CGTCCATGTACGTAAA
CUR2G	14428818	14438933	nuclei_B_TCTATTGAGGATCGCA
CUR2G	14484585	14486869	nuclei_A_ATTGGTGCACACGCAC
CUR2G	14490137	14498827	nuclei_A_ACGATGTCACTACGTA
CUR2G	14674685	14674839	nuclei_A_AACTCCCAGCGCTCAC
CUR2G	14770908	14776966	nuclei_B_GTCGTAATCGGGCTTG
CUR2G	14923722	17800407	nuclei_A_GTGCATAAGAGCTATA
CUR2G	15020549	15023325	nuclei_B_GCTGGGTCAAGCATGG
CUR2G	15071176	15076854	nuclei_B_CGAGCCACACCGAACC
CUR2G	15089542	15102787	nuclei_A_TGAGCATCAGTGAAAT
CUR2G	15399513	15448591	nuclei_A_CATCGAACAATGGTAA
CUR2G	15413314	15414678	nuclei_A_CACACCTTCTGTGAAC
CUR2G	15420524	15453711	nuclei_A_ACGGAGAGTTCGATTG
CUR2G	15421430	15442283	nuclei_A_GGTGTTAAGGCCGAAT
CUR2G	15899960	15941986	nuclei_A_CACCACTAGGAGTAGA
CUR2G	15904830	15925984	nuclei_A_ACGGGCTAGTGGAGAA
CUR2G	15907061	15932058	nuclei_A_TTCTCCTCATAGACAA
CUR2G	16252889	16272981	nuclei_A_CAGTAACGTGACACGA
CUR2G	16485139	16495896	nuclei_A_AAGGTTCAGACCTAGG
CUR2G	16490640	16495147	nuclei_A_CCTTACGCAGCGTACC
CUR2G	16552675	16553279	nuclei_A_GGCGACTTCAGCATAC
CUR2G	16553554	16554271	nuclei_A_GAAATGACATGCCATA
CUR2G	16643049	16649042	nuclei_B_CACACAAAGGCAGTCA
CUR2G	16779131	16785417	nuclei_A_CTCAGAAGTGTTTCAG
CUR2G	16791633	16794978	nuclei_B_CGTAGGCGTTACGGCC
CUR2G	17315091	17320238	nuclei_A_CTCGGAGGTCAACTCA
CUR2G	17352129	17356714	nuclei_A_GTCACAACACTAGGCC
CUR2G	17585812	17598456	nuclei_A_GTACGTAAGGTGCACA
CUR2G	17587407	17591785	nuclei_A_CAAGGCCCAGAGCTCC
CUR2G	17708382	17710244	nuclei_A_ATAACGCTCCGACCAG
CUR2G	17775728	17783281	nuclei_A_CTCTAATAGATAGCAT
CUR2G	17802998	17806171	nuclei_A_CGGACGTGTTAAGTAG
CUR2G	17970717	17972696	nuclei_A_TAGGCATAGCTAAGAT
CUR2G	18229142	18240589	nuclei_B_AGCTTGAGTGATAAGT
CUR2G	18240742	18244002	nuclei_B_CATATGGTCAGATGTC
CUR2G	18248319	18251583	nuclei_A_CTGCGGAAGCATGAGC
CUR2G	18557250	18559509	nuclei_A_TTGCCGTTCACCGCAG
CUR2G	18588653	18595747	nuclei_A_GCACATACATGTATGC
CUR2G	18598481	18610444	nuclei_A_GCATACACATAGGGCA
CUR2G	18634726	18639853	nuclei_A_GCTTGAACACTACATG
CUR2G	18808358	18840692	nuclei_B_TTGACTTCAACCTGAT
CUR2G	18946784	18962194	nuclei_A_GAACGGACACATCTAG
CUR2G	18990196	19003494	nuclei_A_GCTTGAACAGTAGAAT
CUR2G	19333106	19335843	nuclei_B_TAGTGGTGTAAGGTGC
CUR2G	19383879	19399344	nuclei_B_GCTGCTTTCCGAAGGA
CUR2G	19429841	19455273	nuclei_A_TCTTTCCCATTCCGAA
CUR2G	19435985	19442657	nuclei_A_GCTCTGTAGCAGGTCA
CUR2G	19636689	19637644	nuclei_B_TCAGGTAGTTGGTGAG
CUR2G	19675774	19679975	nuclei_A_AGCAGCCTCCACTTCG
CUR2G	19709519	19725908	nuclei_B_GAAATGATCGGAGAAC
CUR2G	19758880	19763125	nuclei_A_TACCTTAAGACTTCCA
CUR2G	19760730	19770142	nuclei_A_TAGACCAAGACAAAGG
CUR2G	19935237	19950005	nuclei_A_GTCGTAATCGGGCTTG
CUR2G	20600903	20603618	nuclei_A_CTGATCCTCCGGCTAG
CUR2G	20617762	20626247	nuclei_A_CGATGGCCAACATAAG
CUR2G	20700953	20711542	nuclei_A_GATCTAGAGGTGCTAG
CUR2G	20711023	20714170	nuclei_A_GGGTCTGAGCCCAATT
CUR2G	20738201	20745857	nuclei_A_CGCTGGAGTAGATGCG
CUR2G	20742659	20744214	nuclei_A_CGTAGCGGTGACCAAG
CUR2G	20817480	20820580	nuclei_B_GGCTCGAGTCCGATGC
CUR2G	20826159	20827559	nuclei_B_GGAAAGCAGTGAACAT
CUR2G	20939996	20946251	nuclei_A_GCGCGATGTTGATCGT
CUR2G	21002372	21006100	nuclei_A_AAACGGGTCCAGGCGT
CUR2G	21136875	21146001	nuclei_B_CGACTTCAGGTGCTAG
CUR2G	21144274	21147748	nuclei_A_CGCTGGATCTGGCCTT
CUR2G	21425242	22187694	nuclei_B_TGACAACTCGTAGCGC
CUR2G	21426564	21717979	nuclei_A_GTACGTAAGGTGCACA
CUR2G	21428756	22197985	nuclei_A_TACAGTGTCTCAGTTT
CUR2G	21429829	22192134	nuclei_B_GAAACTCCACTACATG
CUR2G	21430849	22186589	nuclei_B_TTTCCTCAGCTTCAGT
CUR2G	22197264	22802914	nuclei_B_GCACATAGTCCGATGC
CUR2G	22198080	22791147	nuclei_A_ACGTCAACAATCGCGC
CUR2G	22199182	22790724	nuclei_B_ACTGAACGTCAATTCG
CUR2G	22199290	22789747	nuclei_B_GCTGGGTCAAGCATGG
CUR2G	22200696	22790724	nuclei_B_CTCATTAAGTCCCGAC
CUR2G	22881928	22887689	nuclei_B_GCCAAATGTTAGAATG
CUR2G	22887096	22893345	nuclei_A_TGCGTGGCAACGGGAT
CUR2G	23063476	23064734	nuclei_A_CGCTTCACATGAAAGT
CUR2G	23343555	23344145	nuclei_B_GGACAAGTCACGATAC
CUR2G	23538172	23538394	nuclei_A_GGAATAAAGCGATTAA
CUR2G	23552199	23554291	nuclei_A_AGTTGGTTCTTGCTTA
CUR2G	23555846	23557258	nuclei_A_GAGCAGATCATGTGAC
CUR2G	23743644	23750240	nuclei_B_GATCGCGCAGCGATGA
CUR2G	23780086	23783165	nuclei_B_ACTGAACGTCAATTCG
CUR2G	23908190	23908281	nuclei_A_ATGAGGGCAGTAGAAT
CUR2G	23933725	23943178	nuclei_B_AAGGCAGAGTGAACGC
CUR2G	23966687	24028243	nuclei_A_GGTGAAGAGTGGCACA
CUR2G	24028363	24028484	nuclei_A_CAGTCCTAGCGTAATA
CUR2G	24140161	24161734	nuclei_A_GCACTCTAGTGCGTGA
CUR2G	24235480	24260152	nuclei_A_GGTGTTAAGGCCGAAT
CUR2G	24235721	24254983	nuclei_A_GGCGACTAGCCTATGT
CUR2G	24373947	24385939	nuclei_A_GCTCCTACATACGGAG
CUR2G	24397051	24404663	nuclei_B_TGCACCTGTCGCGAAA
CUR2G	24402204	24406989	nuclei_B_GAGTCCGAGACCTAGG
CUR2G	24403425	24404756	nuclei_A_GCTTCCATCACTGCGG
CUR2G	24519830	24521171	nuclei_A_GTCGGGTGTGTAACCT
CUR2G	24527007	24535999	nuclei_A_GACACGCAGCACAGGT
CUR2G	24531403	24532208	nuclei_A_TCTGAGATCATCAGGT
CUR2G	24539473	24567291	nuclei_A_CCGTTCACATAACAAG
CUR2G	24677536	24681238	nuclei_A_TCGCGAGAGTTTGGCT
CUR2G	24679338	24691385	nuclei_A_GCGACCACAGATATCC
CUR2G	24691109	24711766	nuclei_B_TAAGAGATCTATGCCC
CUR2G	24842694	24847987	nuclei_A_TCAGGATAGTTACGGG
CUR2G	24845094	24847023	nuclei_A_CCTTCCCTCGAAGCGA
CUR2G	24869398	24886526	nuclei_A_ACTTTCAAGGCACATG
CUR2G	24871696	24899241	nuclei_B_GAAATGAAGCCAAACG
CUR2G	24886896	24889923	nuclei_A_GATCGATAGTTAACGA
CUR2G	24920629	24953159	nuclei_B_CAGTAACGTAACGTGG
CUR2G	24993842	25004030	nuclei_B_CGAGAAGGTCTCTTTA
CUR2G	24993842	25011377	nuclei_A_TCGTAGACATAGTGAA
CUR2G	25036797	25041683	nuclei_A_CTAGTGATCTGATCAG
CUR2G	25049709	25242487	nuclei_A_GTGCTTCGTGATACCT
CUR2G	25052714	25249189	nuclei_A_AGAATAGTCGTCCCTA
CUR2G	25086793	25242487	nuclei_A_TCAGCAAGTGATTACC
CUR2G	25370174	25388522	nuclei_A_GAATAAGGTCGGATGA
CUR2G	25434096	25434492	nuclei_B_CTGATCCAGCAGGCTA
CUR2G	25451540	25457270	nuclei_A_CGTAGGCAGTAACCCT
CUR2G	25454555	25456595	nuclei_A_TAGCCGGAGTAGATGT
CUR2G	25477369	25483421	nuclei_A_GGATGTTGTACAACGG
CUR2G	25544694	25549888	nuclei_A_CCTAGCTTCGTAGGGA
CUR2G	25550604	25551491	nuclei_A_CATCGAATCCGCACGA
CUR2G	25550604	25552823	nuclei_B_TTCCCAGGTGATATGA
CUR2G	25552538	25563514	nuclei_A_CCTACCAGTCAACTCA
CUR2G	25560400	25560579	nuclei_B_ACTTACTAGGACTGGT
CUR2G	25599538	25605084	nuclei_A_CTGCTGTGTGGATAAT
CUR2G	25605311	25607440	nuclei_B_TCTTCGGCAGTACTCA
CUR2G	25611401	25611686	nuclei_A_CGGAGCTAGGAAACTT
CUR2G	25653691	25670200	nuclei_B_GTCGGGTCAGAAGAAG
CUR2G	25654478	25690363	nuclei_B_CTGCGGATCTCCTGGT
CUR2G	25696310	25705580	nuclei_A_GATGAGGCACGATGGA
CUR2G	25781047	25784135	nuclei_A_TTCTCAATCCGCCTTA
CUR2G	25797375	25798916	nuclei_B_CAGCAGCAGAATGGGA
CUR2G	25825020	25829652	nuclei_A_GCACATAAGACAAGCC
CUR2G	25833834	25837871	nuclei_A_GCATGATCACTTCTTA
CUR2G	25991656	25993845	nuclei_B_GCTGCTTTCTACCGAA
CUR2G	26022779	26032414	nuclei_B_GTCGTAACAGCGTCAC
CUR2G	26027996	26031087	nuclei_A_ATTGGACTCCTCTGCA
CUR2G	26031261	26038140	nuclei_B_ACATACGAGACTCGGA
CUR2G	26174407	26190222	nuclei_A_TCTCATAAGTAGCCGA
CUR2G	26216629	26218784	nuclei_A_CTGATAGGTCTCGGTG
CUR2G	26223493	26224874	nuclei_A_TCGTAGAGTGGTGAGT
CUR2G	26223493	26225194	nuclei_A_GGGCATCGTAAGTAAC
CUR2G	26271878	26279139	nuclei_A_ATCCACCGTGGTAAGC
CUR2G	26283418	26284766	nuclei_A_TACTTACAGTGCTGCC
CUR2G	26288409	26291042	nuclei_A_AACTCTTAGTGAACGC
CUR2G	26338036	26345403	nuclei_B_AGCTTGATCTGAAGTC
CUR2G	26415020	26428832	nuclei_A_GTTACAGTCATCAGGT
CUR2G	26427973	26436562	nuclei_B_GGATGTTAGACGCTTT
CUR2G	26464688	26465492	nuclei_B_GGCTCGAGTCCGATGC
CUR2G	26479408	26479768	nuclei_A_TTCGAAGCAACGCTTA
CUR2G	26485922	26486909	nuclei_B_GACTAACTCATCGCGG
CUR2G	26523947	26526309	nuclei_A_CGTTCTGCAACGCGCT
CUR2G	26538675	26551710	nuclei_A_TGTATTCTCTTAGCTT
CUR2G	26553656	26568416	nuclei_A_CACAGTAAGATATGGT
CUR2G	26558902	26567073	nuclei_A_GACCAATAGTAGCCGA
CUR2G	26559347	26571924	nuclei_A_CGATGTATCATCGCAA
CUR2G	26578031	27158223	nuclei_B_GCTGCTTTCCGAAGGA
CUR2G	26578140	26623405	nuclei_B_TCGCGAGCAGTGCTGC
CUR2G	26578886	27157305	nuclei_A_CAGAGAGGTTACGCGC
CUR2G	26623405	26960460	nuclei_B_CGTAGGCGTGGGCCTT
CUR2G	26835997	26893935	nuclei_A_AGTCTTTGTTGCTGAT
CUR2G	27026432	27156344	nuclei_A_GTAGTCACAGTACCTA
CUR2G	27180869	27183804	nuclei_A_CTCGGGATCAGGACAG
CUR2G	27256618	27259553	nuclei_A_CTAGAGTAGCTCAACT
CUR2G	27299927	27312921	nuclei_A_CCCTCCTTCTGTATGG
CUR2G	27324889	27330296	nuclei_A_CCCAGTTGTGCCATTA
CUR2G	27344954	27349630	nuclei_A_GGAAAGCCAGTTTGCA
CUR2G	27347273	27351234	nuclei_A_GTACTTTAGGCATTCT
CUR2G	27351517	27356676	nuclei_A_TCGCGTTAGTCGAGTG
CUR2G	27351871	27361877	nuclei_A_CTCAGAAGTGTTTCAG
CUR2G	27521522	27551485	nuclei_B_CTCGTCACATGTATGC
CUR2G	27567368	27582488	nuclei_A_GGACAAGCAACCTGGC
CUR2G	27594032	27613346	nuclei_A_TACAGTGTCTCAGTTT
CUR2G	27619253	27623009	nuclei_B_TAAGAGAGTACTAGGG
CUR2G	27652767	27656307	nuclei_B_CTAACTTAGCTGCCCA
CUR2G	27656101	27657354	nuclei_A_GTGCTTCCACAAACTC
CUR2G	27675224	27675546	nuclei_A_GCTTGAACAAGGCTAG
CUR2G	27682724	27686372	nuclei_B_CGCCAAGGTTATCCGA
CUR2G	27687767	27690392	nuclei_A_ACGGCCAGTGCTTTGA
CUR2G	27746191	27748362	nuclei_A_ATTGGTGGTCAGTGGA
CUR2G	27749374	27754579	nuclei_A_CTACACCGTATATGAG
CUR2G	27806902	27810028	nuclei_B_TGCTGCTAGTAGTGCG
CUR2G	27919951	27920039	nuclei_B_AGCCTAACATCACTGA
CUR2G	27956262	27959770	nuclei_A_CTCTACGAGACCTAGG
CUR2G	27980683	27998012	nuclei_A_AGATTGCAGCCAGTTT
CUR2G	27981857	27987711	nuclei_B_TCTATTGAGGATCGCA
CUR2G	27983681	27984654	nuclei_A_GACGGCTAGGAATGGA
CUR2G	28016942	28060378	nuclei_B_CCTATTACAACGCCGT
CUR2G	28080289	28084069	nuclei_A_CACCTTGAGGGTCGAT
CUR2G	28147860	28160702	nuclei_B_TCAGGTACATCATGGT
CUR2G	28150359	28172109	nuclei_A_GTCACAATCCTCCTGA
CUR2G	28158789	28168438	nuclei_A_AGCTTGATCAAAGTGA
CUR2G	28175275	28483826	nuclei_B_CAACTAGAGGCTACGA
CUR2G	28553846	28564855	nuclei_B_ACGCCGACAGTGTGGA
CUR2G	28578531	28685051	nuclei_A_TCAGGTAAGGCCCTCA
CUR3G	512507	528890	nuclei_B_GAAACTCCACTACATG
CUR3G	678391	679243	nuclei_B_AGCTTGATCTGAAGTC
CUR3G	701795	705000	nuclei_B_GAAATGATCGGAGAAC
CUR3G	812105	820432	nuclei_B_CGTGTCTTCTGACGCG
CUR3G	827746	832581	nuclei_A_GATGAAAGTAGTGACG
CUR3G	853984	859439	nuclei_A_ATAACGCTCCGACCAG
CUR3G	856653	1016221	nuclei_A_TTATGCTAGACTAAGT
CUR3G	1100774	1104344	nuclei_B_CGCCAAGGTTATCCGA
CUR3G	1104679	1109138	nuclei_A_TCAGGTAAGGCCCTCA
CUR3G	1107965	1113341	nuclei_B_GTCGTAATCGGGCTTG
CUR3G	1128918	1132451	nuclei_B_GACGGCTAGTACTTGC
CUR3G	1171186	1172627	nuclei_A_CAGAGAGGTTACGCGC
CUR3G	1187688	1188666	nuclei_A_TTTGCGCCAAAGGGTC
CUR3G	1207699	1207820	nuclei_B_CATGCCTTCACGCTCT
CUR3G	1243895	1245581	nuclei_B_CTAACTTAGCTGCCCA
CUR3G	1256928	1259270	nuclei_B_ACGTCAATCCTTCGCA
CUR3G	1312836	1313855	nuclei_A_AGATTGCAGCCAGTTT
CUR3G	1508281	1508866	nuclei_A_CATCAGAAGAAAGTGG
CUR3G	1758777	1759274	nuclei_B_CACACAAAGGCAGTCA
CUR3G	1759632	1759794	nuclei_B_CAACCAAAGTGGAGAA
CUR3G	1768979	1779418	nuclei_A_ATCCACCGTGGTAAGC
CUR3G	1830223	1848436	nuclei_A_CGCTGGATCTGGCCTT
CUR3G	1879423	1879879	nuclei_A_TCGCGTTAGTCGAGTG
CUR3G	1921979	1928576	nuclei_A_ACACCGGTCCGACCAG
CUR3G	2059288	2067192	nuclei_A_CTAGAGTAGCTCAACT
CUR3G	2062742	2065922	nuclei_B_TAAGAGATCTATGCCC
CUR3G	2469960	2471976	nuclei_A_GGACAAGCAACCTGGC
CUR3G	2476365	2478673	nuclei_A_GGTATTGGTCAGGTAG
CUR3G	2483850	2487386	nuclei_B_GTAGTCACAAATCAGA
CUR3G	2503627	2508158	nuclei_A_GCTTGAACAAGGCTAG
CUR3G	2504771	2505003	nuclei_A_TCGTAGACACATCGAT
CUR3G	2504771	2505210	nuclei_A_GCGCGATGTTGATCGT
CUR3G	2505210	2505421	nuclei_A_CTGCTGTGTGGATAAT
CUR3G	2545143	2548568	nuclei_A_GCACATAAGACAAGCC
CUR3G	2600794	2602251	nuclei_A_GTCGGGTGTGTAACCT
CUR3G	2607388	2607922	nuclei_A_CATATGGCATTTCGTT
CUR3G	2724777	2730732	nuclei_A_AAACGGGTCCAGGCGT
CUR3G	2774320	2776459	nuclei_A_GTCCTCAGTGTAACCT
CUR3G	2794641	2796132	nuclei_A_AACCGCGGTTGGTATC
CUR3G	2919629	2935692	nuclei_A_ACTTTCAAGTTAGGTA
CUR3G	2946320	2947880	nuclei_A_TCAGCAAGTGATTACC
CUR3G	3032065	3045441	nuclei_A_CACCTTGAGGGTCGAT
CUR3G	3033666	3034168	nuclei_A_ACGATACGTCATCCAA
CUR3G	3036111	3042579	nuclei_B_TGCTGCTAGTAGTGCG
CUR3G	3039386	3044060	nuclei_A_GATCTAGAGGTGCTAG
CUR3G	3041592	3042052	nuclei_A_CGCTGGAGTAGATGCG
CUR3G	3063367	3074820	nuclei_B_GCTGCTTTCCGAAGGA
CUR3G	3210466	3235323	nuclei_A_CTGTGCTTCACGTATG
CUR3G	3237529	3241981	nuclei_B_CGTCCATGTTTGGCTA
CUR3G	3258924	3269488	nuclei_A_CTCGGAGGTCAACTCA
CUR3G	3265590	3266801	nuclei_A_GATCGATAGTTAACGA
CUR3G	3269024	3270829	nuclei_B_CCCATACCAAGAACTA
CUR3G	3326790	3331049	nuclei_A_ACTGAACCAAGAACTA
CUR3G	3329405	3329460	nuclei_B_GTCGGGTCAGAAGAAG
CUR3G	3331991	3336643	nuclei_B_TTGACTTCAACCTGAT
CUR3G	3367427	3368681	nuclei_B_GTCTTCGTCGGGTCAC
CUR3G	3367945	3370161	nuclei_B_GTTCATTAGACTGGCA
CUR3G	3502969	3505104	nuclei_A_TACTTGTTCCTGATTT
CUR3G	3580783	3589799	nuclei_A_GTGCTTCCATTACGCA
CUR3G	3581157	3582311	nuclei_B_CACACTCAGACTCGGA
CUR3G	3591608	3593972	nuclei_B_GAAATGAAGCCAAACG
CUR3G	3592785	3595435	nuclei_A_GACGGCTAGGAATGGA
CUR3G	3673027	3673317	nuclei_A_CCGTTCACATAACAAG
CUR3G	3818933	3827905	nuclei_A_GCTTCCATCACTGCGG
CUR3G	3819248	3827527	nuclei_A_GGTGAAGAGTGGCACA
CUR3G	3828891	3834767	nuclei_A_AGAGTGGTCCGCTGAG
CUR3G	3871521	3876430	nuclei_A_CGGAGCTAGGAAACTT
CUR3G	3897237	3898367	nuclei_A_CTGCGGAAGCATGAGC
CUR3G	3916749	3918936	nuclei_B_CGAGCCACACCGAACC
CUR3G	3938814	3940253	nuclei_A_CATCAAGAGAGAACAG
CUR3G	3959109	3961509	nuclei_A_ATGGGAGTCTGGATCA
CUR3G	4003375	4004103	nuclei_B_CAACCAAAGACCCACC
CUR3G	4033023	4034198	nuclei_A_TGGTTAGAGATCGGGT
CUR3G	4067703	4074954	nuclei_A_ACCTTTAAGACTGGGT
CUR3G	4088006	4093451	nuclei_A_AGTGAGGTCCTACTCG
CUR3G	4231296	4297867	nuclei_A_GCTTGAACAGTAGAAT
CUR3G	4245262	4287219	nuclei_A_TGACAACTCGCGAGAA
CUR3G	4311099	4312373	nuclei_B_GGACAAGTCACGATAC
CUR3G	4540023	4548043	nuclei_A_TCTTTCCAGCACAGGT
CUR3G	4558963	4563027	nuclei_A_ATCATCTTCCTTGAAG
CUR3G	4561439	4563027	nuclei_B_CGAGAAGGTCTCTTTA
CUR3G	4580455	4581578	nuclei_A_CAGCTGGGTTGTTCAG
CUR3G	4583150	4584960	nuclei_B_CGATTGACAGCGTCAC
CUR3G	4734866	5035136	nuclei_B_CACAGTATCTGAAGTC
CUR3G	5151745	5168113	nuclei_A_TCTGAGATCATCAGGT
CUR3G	5159504	5164249	nuclei_A_GGGTCTGTCCCACGGA
CUR3G	5192623	5215884	nuclei_A_CCTTCGAGTTCGAGCC
CUR3G	5264750	5268251	nuclei_B_GCGCGATTCCCGGACA
CUR3G	5344616	5346973	nuclei_A_AGTGGGAAGGTGTGGT
CUR3G	5420625	5426590	nuclei_A_ATGAGGGCAGTAGAAT
CUR3G	5566518	5566602	nuclei_B_TCAGGTAGTTGGTGAG
CUR3G	5921984	5933318	nuclei_A_GTGCATAAGAGCTATA
CUR3G	5930824	5936549	nuclei_A_TGTATTCTCTTAGCTT
CUR3G	5958535	5966465	nuclei_B_TGTTCCGAGGGTGTTG
CUR3G	5961683	5964116	nuclei_A_TGGGCGTAGGATGCGT
CUR3G	5969627	5977568	nuclei_B_GATCGCGCAGCGATGA
CUR3G	6066143	6068669	nuclei_A_CAACCAATCCTCGCTA
CUR3G	6075710	6079956	nuclei_A_CTGTGCTTCACGTATG
CUR3G	6222443	6224727	nuclei_A_CTCGGAGGTTCCGTCT
CUR3G	6306539	6317022	nuclei_A_GCTTCCAGTAGATGTA
CUR3G	6307045	6309517	nuclei_A_GGTGTTAAGGCCGAAT
CUR3G	6463426	6464531	nuclei_B_TCGCGAGCATGACCGC
CUR3G	6468206	6474006	nuclei_A_CATCGAACAATGGTAA
CUR3G	6507126	6511377	nuclei_B_GACTAACTCATCGCGG
CUR3G	6549695	6582843	nuclei_A_CACCACTAGGAGTAGA
CUR3G	6568633	6572939	nuclei_B_CAACTAGTCCTGCGTT
CUR3G	6578983	6582112	nuclei_B_CTCGTCACATGTATGC
CUR3G	6580581	6584914	nuclei_B_CTCATTAAGTCCCGAC
CUR3G	6745149	6755015	nuclei_A_GTTACAGTCATCAGGT
CUR3G	7139444	7141425	nuclei_A_CAGATCAGTCAAACTC
CUR3G	7159278	7159841	nuclei_A_GTCACAACACTAGGCC
CUR3G	7212449	7213989	nuclei_B_CGTAGGCGTTACGGCC
CUR3G	7232291	7252987	nuclei_A_CCCAGTTGTGCCATTA
CUR3G	7399031	7429393	nuclei_B_CGTCCATGTACGTAAA
CUR3G	7841509	7843621	nuclei_B_TACGGTACAATCCTTT
CUR3G	8057007	8057591	nuclei_A_GTAACTGTCTGTGAAC
CUR3G	8424300	8429126	nuclei_A_CTACGTCTCTAAGTGC
CUR3G	8547092	8551865	nuclei_A_AGTGGGAGTTGTCACA
CUR3G	8583327	8598302	nuclei_A_CTCCTAGTCAATAGGA
CUR3G	8583327	8616775	nuclei_A_ATTGGACGTGCCATTA
CUR3G	8611842	8613407	nuclei_A_GACTAACCATCTCACC
CUR3G	8612558	8613930	nuclei_B_CATGCCTTCACGCTCT
CUR3G	8612942	8613821	nuclei_A_GATGAGGCACGATGGA
CUR3G	8713444	8713754	nuclei_B_CTAACTTAGCTGCCCA
CUR3G	8754366	8756633	nuclei_A_GGGCATCGTAAGTAAC
CUR3G	9043843	9048278	nuclei_A_ACACCCTTCGACTTCC
CUR3G	10188904	10216474	nuclei_A_GACACGCAGCACAGGT
CUR3G	10226247	10227954	nuclei_B_CGTCCATGTACGTAAA
CUR3G	10466480	10469806	nuclei_A_CTCGGAGTCGGATCCG
CUR3G	10538490	10538514	nuclei_B_AGCTTGAGTGATAAGT
CUR3G	13267189	13294115	nuclei_A_GCAGTTAGTTTCGCAA
CUR3G	13268434	13306041	nuclei_A_AAGGAGCGTCACCTGG
CUR3G	13436480	13445959	nuclei_A_TCGCGAGAGTTTGGCT
CUR3G	13466238	13466784	nuclei_B_CATGCCTTCACGCTCT
CUR3G	13662849	13738046	nuclei_A_ACGATGTCACTACGTA
CUR3G	13731806	13737552	nuclei_A_GGGCATCGTAAGTAAC
CUR3G	13997687	14011014	nuclei_A_GGGTCTGAGAGCTGCA
CUR3G	14063350	14070016	nuclei_A_CACAAACTCAAGAAAC
CUR3G	14089037	14098751	nuclei_A_GCATACACATAGGGCA
CUR3G	14160101	14164488	nuclei_A_TGGGCGTAGGATGCGT
CUR3G	15069052	15071461	nuclei_A_GGATGTTGTTATCGGT
CUR3G	15408182	15421936	nuclei_B_TGTTCCGAGGGTGTTG
CUR3G	15588267	15592627	nuclei_A_CAGCTAACATGCCGGT
CUR3G	15610239	15611902	nuclei_A_AGTTGGTTCTTGCTTA
CUR3G	15696494	15704309	nuclei_B_TGACAACTCGTAGCGC
CUR3G	15732499	15755001	nuclei_A_CCTCAGTAGAGCAATT
CUR3G	15764060	15768919	nuclei_A_ACACTGACAGATATCC
CUR3G	15947900	15956348	nuclei_B_CGACTTCAGGTGCTAG
CUR3G	15953058	15970172	nuclei_B_TTGACTTCAACCTGAT
CUR3G	16009097	16012210	nuclei_A_GCTCCTAAGATGTCTC
CUR3G	16009525	16011747	nuclei_A_ATGGGAGTCTGGATCA
CUR3G	16187753	16200215	nuclei_A_GACCAATGTGTCAACT
CUR3G	16370284	16373826	nuclei_A_GTATTCTTCTACGTGA
CUR3G	16428953	16435985	nuclei_A_TTCGAAGCAACGCTTA
CUR3G	16528846	16537196	nuclei_A_CATTATCGTCTTCGCT
CUR3G	16595359	16595405	nuclei_A_CCCTCCTTCTGTATGG
CUR3G	16984259	16985981	nuclei_A_CGCTGGAGTAGATGCG
CUR3G	16987434	16987612	nuclei_A_GTACGTAAGGTGCACA
CUR3G	16987434	16988526	nuclei_A_ACTATCTTCCGCGGAT
CUR3G	16992240	17009909	nuclei_A_CCTTCCCTCGAAGCGA
CUR3G	17157201	17161853	nuclei_B_ACTTACTAGGACTGGT
CUR3G	17191464	17195321	nuclei_A_ACGATACGTCATCCAA
CUR3G	17259256	17512555	nuclei_A_CTAGTGATCTGATCAG
CUR3G	17318684	17349557	nuclei_B_GGAAAGCAGTGAACAT
CUR3G	17689994	17689995	nuclei_A_TCGTAGACACATCGAT
CUR3G	17691478	17691525	nuclei_A_TCGCGTTAGTCGAGTG
CUR3G	17707490	17743798	nuclei_A_GCGCGATGTTGATCGT
CUR3G	17708993	17782848	nuclei_A_GGAATAAGTTATCGGT
CUR3G	17741831	17785851	nuclei_A_GCTTGAACAGTAGAAT
CUR3G	17741831	17788719	nuclei_A_CTGATCCTCCGGCTAG
CUR3G	17743809	17775100	nuclei_A_TAAACCGGTCAAGTTC
CUR3G	17745360	17789418	nuclei_A_GTTACAGTCATCAGGT
CUR3G	17837641	17840090	nuclei_B_CGAGAAGGTCTCTTTA
CUR3G	17844825	17848441	nuclei_A_TTGCCGTTCACCGCAG
CUR3G	17845030	17862541	nuclei_A_ACTTTCAAGTTAGGTA
CUR3G	17849966	17855378	nuclei_A_TTGCGTCCAAACCGAG
CUR3G	17938689	17938854	nuclei_A_GAGCAGAAGTTACCCA
CUR3G	17970544	17971212	nuclei_B_AGCTTGATCTGAAGTC
CUR3G	18044755	18051630	nuclei_A_AGTCTTTGTTGCTGAT
CUR3G	18101483	18115084	nuclei_A_GAAGCAGAGATCCCGC
CUR3G	18146479	18153331	nuclei_A_CAGTCCTAGCGTAATA
CUR3G	18146778	18152542	nuclei_A_AGTGAGGTCCTACTCG
CUR3G	18155764	18155962	nuclei_B_CCTATTACACCTGCAG
CUR3G	18155782	18155962	nuclei_A_ACATGGTTCGGATCCG
CUR3G	18286188	18310368	nuclei_A_GTCACAATCCTCCTGA
CUR3G	18313716	18318584	nuclei_A_CTGCCTAAGAGAGCTC
CUR3G	18315573	18318008	nuclei_A_AGAATAGTCGTCCCTA
CUR3G	18411890	18415862	nuclei_A_CTCGGAGGTTCCGTCT
CUR3G	18425033	18426195	nuclei_B_CAACCAAAGACCCACC
CUR3G	18454498	18456078	nuclei_A_TACTTACAGTGCTGCC
CUR3G	18466641	18938588	nuclei_A_CGAACATGTGATAAGT
CUR3G	19285040	19297271	nuclei_B_CCCATACCAAGAACTA
CUR3G	19295188	19303408	nuclei_A_AAGGAGCCAGCATGTT
CUR3G	19298705	19298710	nuclei_A_CGATGTATCATCGCAA
CUR3G	19334853	19338006	nuclei_B_CATATGGTCCAGGCGT
CUR3G	19983508	20009041	nuclei_A_ACATGGTTCGGATCCG
CUR3G	19984956	20009041	nuclei_A_GTCACAATCCTCCTGA
CUR3G	19985781	20009476	nuclei_A_CTCGGAGGTTCCGTCT
CUR3G	20008691	20015339	nuclei_A_ACTTTCAAGTTAGGTA
CUR3G	20009041	20009476	nuclei_A_TTGCGTCCAAACCGAG
CUR3G	20009997	20013717	nuclei_B_CAACCAAAGACCCACC
CUR3G	20009997	20014537	nuclei_B_CGAGAAGGTCTCTTTA
CUR3G	20010225	20013753	nuclei_A_GAAGCAGAGATCCCGC
CUR3G	20048338	20056399	nuclei_A_AAGGAGCCAGCATGTT
CUR3G	20082537	20085232	nuclei_A_TAAACCGGTCAAGTTC
CUR3G	20286342	20325829	nuclei_A_GGAATAAGTTATCGGT
CUR3G	20804733	20876326	nuclei_A_CAGTCCTAGCGTAATA
CUR3G	20805011	20870263	nuclei_A_AGAATAGTCGTCCCTA
CUR3G	20806023	20876851	nuclei_A_CTCTACGCACCTATGA
CUR3G	20806944	20816452	nuclei_A_AGTCTTTGTTGCTGAT
CUR3G	20807122	20870263	nuclei_B_CGCCAAGGTTATCCGA
CUR3G	20808319	20869288	nuclei_A_CTCGGAGGTTCCGTCT
CUR3G	20817336	20817383	nuclei_B_CATATGGTCCAGGCGT
CUR3G	20818606	20869764	nuclei_B_CCTATTACACCTGCAG
CUR3G	20819560	20826004	nuclei_A_TTGCGTCCAAACCGAG
CUR3G	20819560	20870997	nuclei_B_CAACCAAAGACCCACC
CUR3G	20825871	20826004	nuclei_A_GATGAAAGTAGTGACG
CUR3G	20826923	20869764	nuclei_A_TAAACCGGTCAAGTTC
CUR3G	20869288	20869764	nuclei_A_GTCACAATCCTCCTGA
CUR3G	20870034	20870263	nuclei_A_GGAATAAGTTATCGGT
CUR3G	20871382	20881283	nuclei_A_ACGGAGAGTTCGATTG
CUR3G	20941980	20943219	nuclei_B_GGACAAGTCACGATAC
CUR3G	20993181	21026051	nuclei_A_ACGGCCAGTGCTTTGA
CUR3G	21010060	21010933	nuclei_B_GACTAACTCATCGCGG
CUR3G	21010362	21014482	nuclei_A_CATGGCGAGCCAAACG
CUR3G	21092344	21101310	nuclei_A_GCATGATCACTTCTTA
CUR3G	21141216	21148783	nuclei_A_CCTAAAGGTAGTAGTA
CUR3G	21153348	21160488	nuclei_A_AGCTTGATCAAAGTGA
CUR3G	21215713	21216146	nuclei_A_CCTACCAGTCAACTCA
CUR3G	21256537	21259930	nuclei_A_GATTCAGTCTAATGGC
CUR3G	21285630	21289177	nuclei_B_CAACTAGAGGCTACGA
CUR3G	21508778	21511163	nuclei_A_CTAACTTGTTCTTCGC
CUR3G	21591136	21637978	nuclei_A_ACCTTTAAGACTGGGT
CUR3G	21595339	21638917	nuclei_A_GCGACCACAGATATCC
CUR3G	21602583	21639016	nuclei_B_GGGAATGCAAGACGAC
CUR3G	21603034	21604444	nuclei_A_CCGTTCACATAACAAG
CUR3G	21603312	21639514	nuclei_A_CGTAGGCAGTAACCCT
CUR3G	21604595	21638546	nuclei_A_GAAGCAGAGATCCCGC
CUR3G	21639016	21668667	nuclei_A_GGGATGACACGAGCTC
CUR3G	21641197	21647003	nuclei_A_CGGCTAGTCCAAGGGA
CUR3G	21760095	21761094	nuclei_A_GGCGACTAGCCTATGT
CUR3G	21798614	21799512	nuclei_A_GGTGAAGAGTGGCACA
CUR3G	21818060	21825910	nuclei_A_CGCTTCACATGAAAGT
CUR3G	21837528	21845226	nuclei_A_CCTTCGAGTTCGAGCC
CUR3G	21848466	21853337	nuclei_B_CGATTGACAGCGTCAC
CUR3G	21866850	22079942	nuclei_B_TCAGGTACATCATGGT
CUR3G	22108298	22110422	nuclei_B_CTCGTACCAACATAGA
CUR3G	22206663	22217616	nuclei_A_CATCGAAAGCCCGTGT
CUR3G	22466310	22509620	nuclei_A_GTGCATATCCTCTCAG
CUR3G	22475131	22509620	nuclei_A_TACTTACAGTGCTGCC
CUR3G	22475131	22516558	nuclei_B_GAAATGAAGCCAAACG
CUR3G	22544025	22601802	nuclei_B_CTACCCACATCTGTAG
CUR3G	22544672	22562172	nuclei_B_CTCTAATTCGTATCCC
CUR3G	22546743	22575032	nuclei_A_CCGTTCAAGAAACCTA
CUR3G	22561041	22601802	nuclei_A_TCAGCAAGTGATTACC
CUR3G	22580005	22581148	nuclei_B_GCTGCTTTCCGAAGGA
CUR3G	22580648	22580655	nuclei_A_GTACTTTAGGCATTCT
CUR3G	22584106	22602300	nuclei_A_AGATTGCAGCCAGTTT
CUR3G	22585542	22602006	nuclei_A_ATGGGAGGTACGTTCA
CUR3G	22653394	22658840	nuclei_A_GTGCTTCCACAAACTC
CUR3G	22657390	22665415	nuclei_B_CATGCCTTCACGCTCT
CUR3G	23022862	23234250	nuclei_B_TGACAACTCGTAGCGC
CUR3G	23242098	23244590	nuclei_B_TGCACCTGTCGCGAAA
CUR3G	23266995	23270531	nuclei_A_GGAAAGCCAGTTTGCA
CUR3G	23352863	23356534	nuclei_B_TTTACTGAGCGATTAA
CUR3G	23359033	23362677	nuclei_B_CTCATTAAGTCCCGAC
CUR3G	23403181	23406299	nuclei_A_GACGTTAAGCCAAACG
CUR3G	23423639	23424319	nuclei_A_CAACCAATCCTCGCTA
CUR3G	23434621	23436985	nuclei_B_GTTCATTAGACTGGCA
CUR3G	23437543	23438056	nuclei_B_TCGCGAGCATGACCGC
CUR3G	23451988	23464236	nuclei_A_GTCGTAATCGGGCTTG
CUR3G	23462792	23469744	nuclei_A_CTGGTCTAGGCACATG
CUR3G	23472877	23476156	nuclei_A_CGCTGGATCTGGCCTT
CUR3G	23494275	23711379	nuclei_B_CAACTAGTCCTGCGTT
CUR3G	23711379	23749053	nuclei_A_CATTATCGTCTTCGCT
CUR3G	23754771	23777581	nuclei_B_CGTGTCTTCTGACGCG
CUR3G	23755027	23759620	nuclei_B_TCTATTGAGGATCGCA
CUR3G	23760236	23761250	nuclei_A_GAGCAGATCATGTGAC
CUR3G	23819191	23820758	nuclei_A_GTGCGGTAGCGTGAAC
CUR3G	23823794	23830067	nuclei_B_GACGGCTAGTACTTGC
CUR3G	23867757	23876788	nuclei_A_CGCTTCAGTACTCGCG
CUR3G	23896029	23918389	nuclei_B_GCTGGGTCAAGCATGG
CUR3G	23897551	23898872	nuclei_B_AGCATACAGACGCTTT
CUR3G	23900891	23922230	nuclei_A_TCGTAGAGTGGTGAGT
CUR3G	24009176	24013102	nuclei_A_CTCGGAGGTCAACTCA
CUR3G	24023845	24025431	nuclei_B_ACGCCGACAGTGTGGA
CUR3G	24027845	24030218	nuclei_B_GTAGTCACAAATCAGA
CUR3G	24037388	24041190	nuclei_A_GGCGACTTCAGCATAC
CUR3G	24059768	24062105	nuclei_A_GTCGGGTGTGTAACCT
CUR3G	24073573	24081532	nuclei_B_AGCCTAACATCACTGA
CUR3G	24077529	24085041	nuclei_B_TCTATTGTCGAGAATA
CUR3G	24119059	24127562	nuclei_B_CCGGGATAGAGTTGGC
CUR3G	24126979	24303824	nuclei_B_ACACCCTTCGCACAGC
CUR3G	24127106	24303824	nuclei_A_ATTGGTGCACACGCAC
CUR3G	24278487	24312026	nuclei_B_TTTCCTCAGCTTCAGT
CUR3G	24394453	24398523	nuclei_A_GGACAAGCAACCTGGC
CUR3G	24394453	24398735	nuclei_B_CTGATCCAGCAGGCTA
CUR3G	24398523	24398775	nuclei_A_TCTTTCCAGCACAGGT
CUR3G	24398590	24398618	nuclei_A_CTCGAAAGTTCAGGTT
CUR3G	24400499	24403057	nuclei_A_TCAGGTAAGGCCCTCA
CUR3G	24414495	24531031	nuclei_A_GGAGCAACAAACCCTA
CUR3G	24414495	24557806	nuclei_A_AAGGTTCCAACGTCTA
CUR3G	24863232	25162594	nuclei_A_AAGGTTCAGACCTAGG
CUR3G	25202582	25217049	nuclei_A_GTGCTTCCACGTAGGA
CUR3G	25226756	25230960	nuclei_A_CAGATCAGTCAAACTC
CUR3G	25244226	25253132	nuclei_A_AAGGAGCGTACCAAGG
CUR3G	25251259	25252668	nuclei_B_TGAAAGATCATGTGAC
CUR3G	25251454	25253938	nuclei_A_CCCAGTTGTGCCATTA
CUR4G	624552	627608	nuclei_A_ACACTGACAGATATCC
CUR4G	730262	736409	nuclei_A_ATTGGTGCACACGCAC
CUR4G	755740	756712	nuclei_B_TGCTGCTAGTAGTGCG
CUR4G	758832	765192	nuclei_B_GCCAAATGTTAGAATG
CUR4G	803681	806172	nuclei_A_GCACTCTAGTGCGTGA
CUR4G	816922	841370	nuclei_A_CCCAGTTGTGCCATTA
CUR4G	1026174	1042712	nuclei_A_CTCTACGCACCTATGA
CUR4G	1068497	1073919	nuclei_A_GTGCTTCCACGTAGGA
CUR4G	1124972	1190879	nuclei_B_TAGTGGTGTAAGGTGC
CUR4G	1127827	1132127	nuclei_A_ACTGCTCTCCGACCAG
CUR4G	1129387	1142901	nuclei_B_CTGATCCAGCAGGCTA
CUR4G	1144876	1182979	nuclei_B_GCTGGGTCAAGCATGG
CUR4G	1263693	1512554	nuclei_B_CACACTCAGACTCGGA
CUR4G	1314205	1519750	nuclei_A_GTAGTCACAGTACCTA
CUR4G	1573248	1574695	nuclei_A_CATGGCGAGCCAAACG
CUR4G	1616305	1794146	nuclei_A_CATATGGCATTTCGTT
CUR4G	1616305	1794299	nuclei_A_CATTATCGTCTTCGCT
CUR4G	1795230	1810242	nuclei_B_GGAAAGCAGTGAACAT
CUR4G	1797580	1798012	nuclei_A_GCAGTTAGTTTCGCAA
CUR4G	1855997	1857621	nuclei_B_CTGCGGATCTCCTGGT
CUR4G	1898150	1898803	nuclei_A_TGGTTAGAGATCGGGT
CUR4G	1999670	2001520	nuclei_B_CAACCAAAGACCCACC
CUR4G	2033687	2039938	nuclei_A_CTAACTTGTTCTTCGC
CUR4G	2035361	2045770	nuclei_B_ACATCAGTCACACGGC
CUR4G	2049873	2050543	nuclei_A_CTGCTGTGTGGATAAT
CUR4G	2117790	2123613	nuclei_B_TCAGATGGTACCACTA
CUR4G	2147529	2150664	nuclei_A_GGCGACTGTCCTAGTA
CUR4G	2148503	2149988	nuclei_B_GTAACGTGTTAAAGGT
CUR4G	2153738	2544255	nuclei_B_GGCTCGAGTCCGATGC
CUR4G	2154795	2545418	nuclei_B_CTGATCCAGCAGGCTA
CUR4G	2154858	2546376	nuclei_B_GGGAATGCAAGACGAC
CUR4G	2155040	2546376	nuclei_B_GTCTTCGTCGGGTCAC
CUR4G	2155696	2546162	nuclei_A_GATCTAGCATCTGTAG
CUR4G	2556033	2563044	nuclei_B_TTCTCAAGTAACGCGA
CUR4G	2557779	2558759	nuclei_A_GACTAACCATCTCACC
CUR4G	2569110	2574517	nuclei_B_TCTTCGGCAGTACTCA
CUR4G	2653340	2662701	nuclei_A_GCTCCTAAGATGTCTC
CUR4G	2684827	2687713	nuclei_B_TTTATGCTCGTTAGGT
CUR4G	2712447	2733330	nuclei_A_GCATGATCACTTCTTA
CUR4G	2721308	2727542	nuclei_B_TTTCCTCAGCTTCAGT
CUR4G	2751008	2753606	nuclei_A_AAGGTTCCAACGTCTA
CUR4G	2776171	2919867	nuclei_A_GTGCATATCCTCTCAG
CUR4G	2776783	2912485	nuclei_A_TAGCCGGAGTAGATGT
CUR4G	2778085	2908627	nuclei_A_GGTGAAGAGTGGCACA
CUR4G	2778566	2907398	nuclei_B_ACTGAACGTCAATTCG
CUR4G	2778566	2907681	nuclei_A_TGTATTCTCTTAGCTT
CUR4G	2912549	2912550	nuclei_A_ATTGGTGCACACGCAC
CUR4G	2943093	2947907	nuclei_B_AGCATACAGACGCTTT
CUR4G	2960104	2972501	nuclei_A_CTGGTCTAGGCACATG
CUR4G	2977276	2982627	nuclei_B_CAACTAGTCCTGCGTT
CUR4G	2979580	2980892	nuclei_B_GTCGGGTCAGAAGAAG
CUR4G	3036878	3050686	nuclei_A_AAGGTTCAGACCTAGG
CUR4G	3040987	3047034	nuclei_A_AGAGTGGTCCGCTGAG
CUR4G	3042699	3045396	nuclei_A_AGTCTTTGTTGCTGAT
CUR4G	3059148	3059599	nuclei_A_GGATGTTGTTATCGGT
CUR4G	3114600	3118965	nuclei_B_CACACTCAGACTCGGA
CUR4G	3119405	3121000	nuclei_A_CCTAGCTTCGTAGGGA
CUR4G	3127228	3132468	nuclei_B_TTGACTTCAACCTGAT
CUR4G	3127620	3129479	nuclei_B_CATATGGTCAGATGTC
CUR4G	3151624	3164179	nuclei_A_TGACAACTCGCGAGAA
CUR4G	3307422	3308704	nuclei_A_CGTAGCGGTGACCAAG
CUR4G	3357081	3361181	nuclei_A_CTCAGAAGTGTTTCAG
CUR4G	3367908	3370759	nuclei_A_GTCGGGTGTGTAACCT
CUR4G	3369755	3373170	nuclei_A_CTCGAAAGTTCAGGTT
CUR4G	3376467	3395344	nuclei_A_ACTGAGTTCTGTGGCG
CUR4G	3396866	3397947	nuclei_A_GTATCTTCACAGTGTT
CUR4G	3566163	3566772	nuclei_A_CATATGGCATTTCGTT
CUR4G	3581646	3587074	nuclei_A_CGTTCTGCAACGCGCT
CUR4G	3710251	3728914	nuclei_B_GCTGCTTTCCGAAGGA
CUR4G	3802176	3807994	nuclei_B_GGCTCGAGTCCGATGC
CUR4G	3947265	4099439	nuclei_A_GCATGCGAGTGAACAT
CUR4G	3959693	4059269	nuclei_A_TACCTTAAGACTTCCA
CUR4G	3960055	4056834	nuclei_A_CACACCTTCTGTGAAC
CUR4G	4066195	4068939	nuclei_A_ACGGGCTAGTGGAGAA
CUR4G	4073890	4078877	nuclei_A_GCAGTTATCTGGCAGC
CUR4G	4464492	4465529	nuclei_B_GAAATGAAGCCAAACG
CUR4G	4486521	4487716	nuclei_A_CGCTTCACATGAAAGT
CUR4G	4540889	4545248	nuclei_B_GACGGCTAGTACTTGC
CUR4G	4541846	4546703	nuclei_B_ACTGAACGTCAATTCG
CUR4G	4664398	4665103	nuclei_A_CGTAGGCAGTAACCCT
CUR4G	4715991	4720282	nuclei_A_GCTCTGTAGCAGGTCA
CUR4G	4777890	4780830	nuclei_B_CCGGGATAGAGTTGGC
CUR4G	4868983	4878358	nuclei_A_GCTTGAACAAGGCTAG
CUR4G	4874319	4874351	nuclei_A_GCACATACATGTATGC
CUR4G	4910903	4911237	nuclei_A_GACCAATGTGTCAACT
CUR4G	4998029	5025320	nuclei_A_GGGTCTGGTGGTCAGA
CUR4G	5105117	5107282	nuclei_A_AGAATAGTCGTCCCTA
CUR4G	5265497	5335655	nuclei_A_TCGCGTTAGTCGAGTG
CUR4G	5467237	5467315	nuclei_A_GTGCTTCCATTACGCA
CUR4G	5602383	5603515	nuclei_B_CATGCCTTCACGCTCT
CUR4G	5652126	5655046	nuclei_A_GACGGCTAGGAATGGA
CUR4G	5751941	5753778	nuclei_A_TGTATTCTCTTAGCTT
CUR4G	5752636	5753432	nuclei_A_AGTGGGAGTTGTCACA
CUR4G	5770614	5776143	nuclei_B_TCGCGAGCAGTGCTGC
CUR4G	5907070	6004716	nuclei_A_AGCAGCCTCCACTTCG
CUR4G	6157542	6163929	nuclei_A_GGCGACTAGCCTATGT
CUR4G	6162015	6162708	nuclei_A_GTTACAGTCATCAGGT
CUR4G	6291288	6296076	nuclei_A_GGGTCTGAGCCCAATT
CUR4G	6301251	6304155	nuclei_A_CGAGCCACATCAAGAA
CUR4G	6324103	6325047	nuclei_A_CTCGAGGCACACGCAC
CUR4G	6357960	6370701	nuclei_B_TCAGGTACATCATGGT
CUR4G	6370105	6379073	nuclei_A_CCTAAAGGTAGTAGTA
CUR4G	6372182	6376871	nuclei_A_TCAGCAAGTGATTACC
CUR4G	6425384	6437919	nuclei_B_GTCGTAATCGGGCTTG
CUR4G	6437236	6442693	nuclei_A_GGCGACTTCAGCATAC
CUR4G	6453095	6458588	nuclei_A_TAGTTGGCAATGTGTC
CUR4G	6640347	6645499	nuclei_A_CACACCTTCTGTGAAC
CUR4G	6785116	6800635	nuclei_A_CTAGAGTAGCTCAACT
CUR4G	6907975	6925644	nuclei_B_CTACCCACATCTGTAG
CUR4G	7227411	7235351	nuclei_A_GGGTCTGAGAGCTGCA
CUR4G	7333837	7339861	nuclei_A_TGTTCCGTCGTTACCC
CUR4G	7365658	7385222	nuclei_A_GGAGCAACAAACCCTA
CUR4G	7489982	7498618	nuclei_B_AGCTTGAGTGATAAGT
CUR4G	7524063	7541323	nuclei_A_CTGCCTAAGAGAGCTC
CUR4G	7527764	7535094	nuclei_A_GATGAGGCACGATGGA
CUR4G	7567680	7584481	nuclei_B_GTCGTAACAGCGTCAC
CUR4G	7570612	7585375	nuclei_A_GTGTGCGTCCAGGAAG
CUR4G	7658840	7658859	nuclei_A_GGACAAGCAACCTGGC
CUR4G	7740939	7745637	nuclei_B_GCTGCTTTCTACCGAA
CUR4G	7760282	7769908	nuclei_A_CTCGGAGGTTCCGTCT
CUR4G	7774548	7780001	nuclei_B_CAGTAACGTAACGTGG
CUR4G	7839204	7840979	nuclei_B_ACGCCGACAGTGTGGA
CUR4G	8068718	8094351	nuclei_A_TCGGGACCACCAAAGG
CUR4G	8109453	8119007	nuclei_B_GTTCATTAGACTGGCA
CUR4G	8288054	8288190	nuclei_A_GGGATGACACGAGCTC
CUR4G	8525617	8530740	nuclei_A_GAGCAGAAGTTACCCA
CUR4G	8625876	8631327	nuclei_A_AGTGGGAAGGTGTGGT
CUR4G	8687348	8689355	nuclei_A_TTTGCGCCAAAGGGTC
CUR4G	8738362	8759469	nuclei_B_TAAGAGATCTATGCCC
CUR4G	8752368	8756615	nuclei_A_GTGCGGTAGCGTGAAC
CUR4G	8780655	8784891	nuclei_A_ATTATCCCAGACTTGT
CUR4G	8786188	8789869	nuclei_A_ACTTTCAAGGCACATG
CUR4G	8789948	8792764	nuclei_A_GCTCTGTAGTTACCCA
CUR4G	8805829	8808422	nuclei_B_ACATACGAGACTCGGA
CUR4G	8826394	8836734	nuclei_B_TAAGAGAGTACTAGGG
CUR4G	8831582	8839018	nuclei_A_TTATGCTAGACTAAGT
CUR4G	9161709	9163021	nuclei_B_TCTATTGTCGAGAATA
CUR4G	9170624	9180971	nuclei_A_GGTGTTAAGGCCGAAT
CUR4G	9212285	9213764	nuclei_A_GCATACACATAGGGCA
CUR4G	9565127	9591565	nuclei_A_CCTAAAGGTAGTAGTA
CUR4G	9618548	9619850	nuclei_A_ACGTCAACAATCGCGC
CUR4G	9629893	9631906	nuclei_A_ACTTTCAAGTTAGGTA
CUR4G	9769288	9777063	nuclei_A_ACCTTTATCTCTAGTT
CUR4G	9775734	9775822	nuclei_B_GTCTTCGTCGGGTCAC
CUR4G	9799260	9814363	nuclei_A_CGGCTAGTCCAAGGGA
CUR4G	9811392	9815123	nuclei_A_ACGCCGATCGATGGTT
CUR4G	9890571	9895212	nuclei_A_TTCTCCTCATAGACAA
CUR4G	9905319	9906804	nuclei_B_GTCATTTTCCAACAAC
CUR4G	9945177	9953069	nuclei_A_TGAGCATCAGTGAAAT
CUR4G	10452678	10453987	nuclei_A_GTTCATTAGACTAGAT
CUR4G	10493787	10497337	nuclei_A_CATCGAACAATGGTAA
CUR4G	10634697	10639300	nuclei_A_GGAAAGCCAGTTTGCA
CUR4G	10637554	10638305	nuclei_A_GTACTTTAGGCATTCT
CUR4G	10897585	10910633	nuclei_B_ACGTCAATCCTTCGCA
CUR4G	10901672	10908103	nuclei_A_ACCTTTAAGACTGGGT
CUR4G	10969646	10973697	nuclei_A_GTGCTTCGTGATACCT
CUR4G	11047408	11050315	nuclei_A_GAGCAGAGTCCAGCCA
CUR4G	11107727	11110471	nuclei_B_GAGTCCGAGACCTAGG
CUR4G	11600701	11604174	nuclei_B_GGATGTTAGACGCTTT
CUR4G	11651951	11658971	nuclei_B_TGCCCTATCCCTTATA
CUR4G	11827208	11829678	nuclei_A_ATAAGAGGTACCTCGG
CUR4G	12101213	12105183	nuclei_A_CCCTCCTTCTGTATGG
CUR4G	12110741	12117490	nuclei_A_CCATTCGGTAACTAAG
CUR4G	12184603	12192505	nuclei_A_AAGGAGCGTCACCTGG
CUR4G	12192031	12194817	nuclei_A_TACTCGCCAGAAAGCC
CUR4G	12233982	12244458	nuclei_A_GTCACAACACTAGGCC
CUR4G	12288859	12300839	nuclei_B_CACAGTATCTGAAGTC
CUR4G	12472685	12484144	nuclei_A_CCGTTCACATAACAAG
CUR4G	12511716	12515915	nuclei_A_CTGATAGGTCTCGGTG
CUR4G	12515099	12519374	nuclei_A_ATGGGAGTCTGGATCA
CUR4G	12755021	12757765	nuclei_A_GCGACCACAGATATCC
CUR4G	12875944	12883269	nuclei_A_TCAGCTCCATAGTGGG
CUR4G	12882566	12896009	nuclei_A_ACACCGGCAATTAAGG
CUR4G	12885636	12905783	nuclei_A_CTACACCGTATATGAG
CUR4G	12894550	12897602	nuclei_A_AGCTTGAAGGCATTCT
CUR4G	12896935	12897908	nuclei_A_GAGGTGACAGAAGACC
CUR4G	13416684	13425531	nuclei_A_CACAAACTCAAGAAAC
CUR4G	13604099	13613203	nuclei_A_GTGCATAAGAGCTATA
CUR4G	13618287	13625703	nuclei_A_GCATGCGAGTGAACAT
CUR4G	13984808	13992783	nuclei_A_ACGATACGTCATCCAA
CUR4G	14054311	14059490	nuclei_B_GCCAAATGTTAGAATG
CUR4G	14104936	14108747	nuclei_A_GATCTAGCATCTGTAG
CUR4G	14116598	14139146	nuclei_A_CTCGGAGTCGGATCCG
CUR4G	14154694	14160928	nuclei_A_CTCTACGAGACCTAGG
CUR4G	14299915	14304771	nuclei_A_CCCAGTTAGCGCCTCA
CUR4G	14310014	14311188	nuclei_B_ACGCCGAGTGGACGTA
CUR4G	14310208	14311615	nuclei_A_TCTTTCCCATTCCGAA
CUR4G	14427069	14428697	nuclei_A_ACTATCTTCCGCGGAT
CUR4G	14457281	14457439	nuclei_A_CGGCTAGTCAGCGCGT
CUR4G	14528547	14531445	nuclei_B_AAGGCAGAGTGAACGC
CUR4G	14701071	14712018	nuclei_B_CAACCAAAGTGGAGAA
CUR4G	14957374	14962621	nuclei_A_CCTACCAGTCAACTCA
CUR4G	14957868	14959885	nuclei_A_GTACGTAAGGTGCACA
CUR4G	15052309	15060038	nuclei_B_GCGCGATTCCCGGACA
CUR4G	15055903	15064415	nuclei_A_CTCCTAGTCAATAGGA
CUR4G	15105031	15127021	nuclei_A_CGGACGTGTTAAGTAG
CUR4G	16258573	16268064	nuclei_A_CGGACGTGTTAAGTAG
CUR4G	16794741	16799984	nuclei_A_CGGACGTGTTAAGTAG
CUR4G	17019115	17059666	nuclei_A_AGTGAGGTCCTACTCG
CUR4G	17071339	17073941	nuclei_A_GGCAATTTCAGCAGCC
CUR4G	17073543	17074612	nuclei_B_GGGAATGCAAGACGAC
CUR4G	17154946	17160648	nuclei_A_AGGGAGTCATTTCGTT
CUR4G	17175336	17176919	nuclei_A_GTCCTCAGTGTAACCT
CUR4G	17343657	17354510	nuclei_A_CTACATTAGAAGGGTA
CUR4G	17939646	17941432	nuclei_A_ATGCGATAGGACCAGT
CUR4G	18183829	18540005	nuclei_B_CGAGCCACACCGAACC
CUR4G	18231967	18238160	nuclei_B_TCGCGAGCATGACCGC
CUR4G	18354152	18551836	nuclei_A_TCGTAGAGTGGTGAGT
CUR4G	18648162	18751908	nuclei_A_GTCGGGTGTGTAACCT
CUR4G	19594002	19596711	nuclei_A_TCGTAGAGTGGTGAGT
CUR4G	21954465	22056706	nuclei_B_ACATACGAGACTCGGA
CUR4G	23002815	23273674	nuclei_A_TCGTAGAGTGGTGAGT
CUR4G	23410672	23653374	nuclei_B_GTCGTAATCGGGCTTG
CUR4G	23433178	23653374	nuclei_A_ACTATCTTCCGCGGAT
CUR5G	550358	553883	nuclei_B_CTACCCACATCTGTAG
CUR5G	858888	873240	nuclei_A_TCGGGACAGAGACGAA
CUR5G	888668	890908	nuclei_A_GATGAAAGTAGTGACG
CUR5G	951532	958827	nuclei_B_AGCCTAACATCACTGA
CUR5G	975791	995307	nuclei_B_CAGTAACGTAACGTGG
CUR5G	1020923	1022772	nuclei_B_GACTAACTCATCGCGG
CUR5G	1029873	1155262	nuclei_A_ACGGAGAGTTCGATTG
CUR5G	1314094	1317327	nuclei_B_CGTAGGCGTGGGCCTT
CUR5G	1329551	1344015	nuclei_A_AGAATAGTCGTCCCTA
CUR5G	1657889	1684841	nuclei_B_CTGCGGATCTCCTGGT
CUR5G	1663604	1684275	nuclei_A_GACACGCAGCACAGGT
CUR5G	1663604	1684781	nuclei_A_CTAGTGATCTGATCAG
CUR5G	1665271	1684781	nuclei_A_GCTTGAACAAGGCTAG
CUR5G	1665784	1684275	nuclei_B_GAAATGAAGCCAAACG
CUR5G	1665784	1684841	nuclei_A_GCTCCTACATACGGAG
CUR5G	1728261	1737289	nuclei_A_GAAATGACATGCCATA
CUR5G	2413794	2437468	nuclei_A_ACCTTTATCTCTAGTT
CUR5G	2625970	2626007	nuclei_A_GTACTTTTCGTAGCGC
CUR5G	2684026	2699770	nuclei_A_GGAATAAGTTATCGGT
CUR5G	2872759	2876760	nuclei_A_CAGCTAACATGCCGGT
CUR5G	2892404	2929226	nuclei_A_CAACCAATCCTCGCTA
CUR5G	2935732	2937097	nuclei_B_GCCAAATGTTAGAATG
CUR5G	3054151	3085173	nuclei_B_CGTCCATGTACGTAAA
CUR5G	3124405	3133205	nuclei_A_ACTTTCAAGGCACATG
CUR5G	3275707	3284403	nuclei_A_ACACTGACAGATATCC
CUR5G	3463892	3467234	nuclei_B_GCATGTACAAGTCGGA
CUR5G	3466418	3475687	nuclei_A_GGAGCAACAAACCCTA
CUR5G	3467288	3480134	nuclei_A_AAGGAGCCAGCATGTT
CUR5G	3484877	3515557	nuclei_A_GGCGACTTCAGCATAC
CUR5G	3485817	3515557	nuclei_A_CTACGTCTCTAAGTGC
CUR5G	3705538	3711800	nuclei_A_ACATGGTTCGGATCCG
CUR5G	3772634	3774723	nuclei_A_ATGCGATAGGACCAGT
CUR5G	3827476	3827611	nuclei_A_GAGTCCGTCACCATCC
CUR5G	3834107	3834647	nuclei_B_ACTTACTAGGACTGGT
CUR5G	3930957	3934950	nuclei_A_AAGGTTCAGACCTAGG
CUR5G	3952630	3957526	nuclei_B_CTGATCCAGCAGGCTA
CUR5G	3958670	3968640	nuclei_A_AGTTGGTTCTTGCTTA
CUR5G	4021922	4023853	nuclei_B_CGACTTCAGGTGCTAG
CUR5G	4042475	4050294	nuclei_A_TCTTTCCAGCACAGGT
CUR5G	4052189	4055674	nuclei_A_CATCGAAAGCCCGTGT
CUR5G	4053545	4054964	nuclei_A_GGACAAGCAACCTGGC
CUR5G	4080919	4082963	nuclei_B_CACAGTATCTGAAGTC
CUR5G	4193128	4195440	nuclei_B_AGCATACAGACGCTTT
CUR5G	4264776	4271213	nuclei_A_GACGCGTGTTCAAGAA
CUR5G	4344906	4360564	nuclei_A_CTCAGAAGTGTTTCAG
CUR5G	4445217	4450568	nuclei_B_ACGCCGACAGTGTGGA
CUR5G	4468004	4478691	nuclei_A_GGATGTTGTACAACGG
CUR5G	4479665	4481807	nuclei_B_CTAACTTAGCTGCCCA
CUR5G	4538401	4539466	nuclei_A_CTCGGAGGTCAACTCA
CUR5G	4665869	4672174	nuclei_B_TGTTCCGAGGGTGTTG
CUR5G	4666263	4666816	nuclei_A_GCAGTTAGTTTCGCAA
CUR5G	4668877	4673367	nuclei_B_TGCTGCTAGTAGTGCG
CUR5G	4674330	4676943	nuclei_A_GGGTCTGAGCCCAATT
CUR5G	4679634	4681738	nuclei_B_GTAACGTGTTAAAGGT
CUR5G	4684100	4690252	nuclei_B_CATATGGTCAGATGTC
CUR5G	4789886	4791394	nuclei_B_ACACCCTTCGCACAGC
CUR5G	4915070	4921042	nuclei_B_GATCGCGCAGCGATGA
CUR5G	4936402	4939877	nuclei_A_GGGTCTGTCCCACGGA
CUR5G	5005167	5006867	nuclei_B_GTCATTTTCCAACAAC
CUR5G	5048765	5055467	nuclei_A_AAGGTTCCAACGTCTA
CUR5G	5283624	5300310	nuclei_A_TACAGTGTCTCAGTTT
CUR5G	5287324	5288312	nuclei_A_GGAAAGCCAGTTTGCA
CUR5G	5319640	6114149	nuclei_A_AGTCTTTGTTGCTGAT
CUR5G	5320820	6114149	nuclei_A_CGATGTATCATCGCAA
CUR5G	5370308	6113697	nuclei_A_ATTGGTGGTCAGTGGA
CUR5G	6080415	6113424	nuclei_B_CGAGCCACACCGAACC
CUR5G	6087917	6113697	nuclei_A_CACAAACTCAAGAAAC
CUR5G	7011264	7042749	nuclei_A_GTCACAATCCTCCTGA
CUR5G	7082626	7145463	nuclei_A_ACGGGCTAGTGGAGAA
CUR5G	7263000	7400718	nuclei_A_AGTGGGAAGGTGTGGT
CUR5G	7400718	7706091	nuclei_A_CTCTACGAGACCTAGG
CUR5G	7456884	7704201	nuclei_B_TCTTCGGCAGTACTCA
CUR5G	7703642	7704306	nuclei_A_GGCGACTGTCCTAGTA
CUR5G	8418117	8418158	nuclei_A_CGGCTAGTCCAAGGGA
CUR5G	8440612	8440638	nuclei_A_GAGCAGAGTCCAGCCA
CUR5G	8588066	8596700	nuclei_A_GCATACAAGGTGCTAG
CUR5G	8844973	8846608	nuclei_B_CAGCAGCAGAATGGGA
CUR5G	8869175	8874390	nuclei_A_GATCGATAGTTAACGA
CUR5G	8947309	8953398	nuclei_A_GATCTAGAGGTGCTAG
CUR5G	9023163	9036245	nuclei_A_TGACAACTCGCGAGAA
CUR5G	9216012	9276277	nuclei_A_CATTATCGTCTTCGCT
CUR5G	9400053	9413139	nuclei_B_CAACTAGTCCTGCGTT
CUR5G	9507653	9520327	nuclei_A_CTCTAATAGATAGCAT
CUR5G	9550182	9553611	nuclei_B_CATGCCTTCACGCTCT
CUR5G	9590339	9592076	nuclei_A_ATCATCTTCCTTGAAG
CUR5G	9604932	9627039	nuclei_B_TTCCCAGGTGATATGA
CUR5G	9624029	9624572	nuclei_A_GAGGTGACAGAAGACC
CUR5G	9767288	9768012	nuclei_A_CTAACTTGTTCTTCGC
CUR5G	9797130	9802103	nuclei_A_GGGTCTGAGAGCTGCA
CUR5G	9817066	9818783	nuclei_A_GAGCAGATCATGTGAC
CUR5G	9819372	9821661	nuclei_B_CGCCAAGGTTATCCGA
CUR5G	9819815	9821755	nuclei_B_GTCGGGTCAGAAGAAG
CUR5G	9827070	9834995	nuclei_B_CTCGTACCAACATAGA
CUR5G	9869792	9883401	nuclei_B_ACGAGCCTCCACTTCG
CUR5G	9905127	9906032	nuclei_B_ACATACGAGACTCGGA
CUR5G	9908667	9926893	nuclei_A_ACGATGTCACTACGTA
CUR5G	9929256	9929450	nuclei_A_TACCTTAAGACTTCCA
CUR5G	10314603	10316607	nuclei_A_CATCAGAAGAAAGTGG
CUR5G	10318787	10321054	nuclei_A_ATGGGAGTCTGGATCA
CUR5G	10320654	10337356	nuclei_A_AGCAGCCTCCACTTCG
CUR5G	10320700	10326264	nuclei_A_GGAATAAAGCGATTAA
CUR5G	10385667	10433343	nuclei_A_GCATGCGAGTGAACAT
CUR5G	10463968	10471967	nuclei_A_ACTGCTCTCCGACCAG
CUR5G	10501555	10509002	nuclei_B_GCACATAGTCCGATGC
CUR5G	10653034	10659278	nuclei_B_TCGCGAGCAGTGCTGC
CUR5G	10654666	10655616	nuclei_A_ACTGAGTTCTGTGGCG
CUR5G	10695139	10696916	nuclei_A_GATGAGGCACGATGGA
CUR5G	10751819	11016482	nuclei_B_TGCTGCTAGTAGTGCG
CUR5G	10751907	11018241	nuclei_B_AGCTTGAGTGATAAGT
CUR5G	10751960	11012558	nuclei_A_GTCGGGTGTGTAACCT
CUR5G	10918168	11016482	nuclei_A_GCTCTGTAGTTACCCA
CUR5G	11083287	11099134	nuclei_A_GTGCATAAGAGCTATA
CUR5G	11161260	11162426	nuclei_A_AACCGCGGTTGGTATC
CUR5G	11168785	11182966	nuclei_A_CGCTGGATCTGGCCTT
CUR5G	11169146	11173993	nuclei_A_CTCGGAGGTCAACTCA
CUR5G	11169247	11180750	nuclei_B_GTAACGTGTTAAAGGT
CUR5G	11203130	11242526	nuclei_A_GCATGATCACTTCTTA
CUR5G	11227897	11248873	nuclei_A_CACAGTAAGATATGGT
CUR5G	11347280	11370522	nuclei_A_GCTTGAACACTACATG
CUR5G	11375181	11401126	nuclei_B_TCTATTGAGGATCGCA
CUR5G	11394923	11402587	nuclei_A_TTCTCCTCATAGACAA
CUR5G	11444154	11446855	nuclei_A_ACCTTTAAGACTGGGT
CUR5G	11453754	11460522	nuclei_A_CAGATCAGTCAAACTC
CUR5G	11468446	11484779	nuclei_A_GATCGATCATCTAAGC
CUR5G	11469861	11470479	nuclei_B_CGTAGGCGTGGGCCTT
CUR5G	11479752	11489476	nuclei_A_GAACGGACACATCTAG
CUR5G	11480506	11484607	nuclei_B_GAAATGATCGGAGAAC
CUR5G	11483427	11491456	nuclei_B_CCTATTACAACGCCGT
CUR5G	11483427	11500942	nuclei_A_GGTGTTAAGGCCGAAT
CUR5G	11491471	11503762	nuclei_A_CTCGAAAGTTCAGGTT
CUR5G	11508690	11717392	nuclei_A_GACGCGTGTTCAAGAA
CUR5G	11717392	11810051	nuclei_A_TACCTTAAGACTTCCA
CUR5G	11824424	11842482	nuclei_B_CAGTAACGTAACGTGG
CUR5G	11883887	11885343	nuclei_A_GTCCTCAGTGTAACCT
CUR5G	11926927	11941657	nuclei_B_GCTGGGTGTTGAACAA
CUR5G	11947098	11949656	nuclei_A_ATCCACCGTGGTAAGC
CUR5G	12153980	12155488	nuclei_B_CTGATCCAGCAGGCTA
CUR5G	12201466	12209268	nuclei_A_ATTATCCCAGACTTGT
CUR5G	12210631	12215123	nuclei_A_CTACACCGTATATGAG
CUR5G	12226969	12234657	nuclei_B_TCAGGTACATCATGGT
CUR5G	12244055	12253912	nuclei_A_CTCGGAGGTTCCGTCT
CUR5G	12245568	12286611	nuclei_B_TGACAACTCGTAGCGC
CUR5G	12345801	12383912	nuclei_A_CCTTACGCAGCGTACC
CUR5G	12423480	12424205	nuclei_A_CTGCCTAAGAGAGCTC
CUR5G	12479890	12524697	nuclei_B_CGAGAAGGTCTCTTTA
CUR5G	12485916	12515329	nuclei_A_TCGTAGAGTGGTGAGT
CUR5G	12503658	12509530	nuclei_A_CTCGAGGCACACGCAC
CUR5G	12522559	12543690	nuclei_A_CACCTTGAGGGTCGAT
CUR5G	12953733	12953815	nuclei_B_TAAGAGATCTATGCCC
CUR5G	12956237	12956928	nuclei_A_GGTGAAGAGTGGCACA
CUR5G	12956325	12956386	nuclei_A_CGCTTCAGTACTCGCG
CUR5G	12956325	12956386	nuclei_A_CATGGCGAGCCAAACG
CUR5G	13102319	13111875	nuclei_B_GCATGTACAAGTCGGA
CUR5G	13130090	13529394	nuclei_A_GGAAAGCCAGTTTGCA
CUR5G	13132483	13747085	nuclei_A_GTATTCTTCTACGTGA
CUR5G	13166208	13756007	nuclei_A_TGTTCCGTCGTTACCC
CUR5G	13628379	13747475	nuclei_A_GACGTTAAGAGGTACC
CUR5G	13769287	13773003	nuclei_A_CAGAGAGGTTACGCGC
CUR5G	13778920	13829137	nuclei_A_CAGCTGGGTTGTTCAG
CUR5G	13792196	13836215	nuclei_A_GCGCGATGTTGATCGT
CUR5G	13970553	13973120	nuclei_B_ACTGAACGTCAATTCG
CUR5G	13973793	14002829	nuclei_A_TGAGCATCAGTGAAAT
CUR5G	13987311	13987569	nuclei_B_CAACTAGAGGCTACGA
CUR5G	13997336	13999905	nuclei_A_ACGGGCTAGTGGAGAA
CUR5G	13998443	13999204	nuclei_A_GGATGTTGTTATCGGT
CUR5G	14014358	14017581	nuclei_A_GCGACCACAGATATCC
CUR5G	14046970	14050392	nuclei_A_CCTTCGAGTTCGAGCC
CUR5G	14080416	14082067	nuclei_A_GTCGGGTGTGTAACCT
CUR5G	14207951	14286370	nuclei_A_GAATAAGGTCGGATGA
CUR5G	14214546	14284717	nuclei_A_GTGTGCGTCCAGGAAG
CUR5G	14333718	14346545	nuclei_A_CTGGTCTAGGCACATG
CUR5G	14445659	14451968	nuclei_A_AAGGTTCCAACGTCTA
CUR5G	14465918	14480639	nuclei_A_GACGTTAAGCCAAACG
CUR5G	14505022	14521343	nuclei_A_CGATGGCCAACATAAG
CUR5G	14515520	14543204	nuclei_B_TCAGATGGTACCACTA
CUR5G	14532056	14533324	nuclei_A_GTGCTTCCATTACGCA
CUR5G	14532705	14534428	nuclei_A_ACGCCAGGTCAACATC
CUR5G	14533462	15165743	nuclei_A_TCGGGACCACCAAAGG
CUR5G	14542387	14570396	nuclei_A_TCGCGTTAGTCGAGTG
CUR5G	14553606	14562441	nuclei_A_TGTATTCTCTTAGCTT
CUR5G	14554813	14774201	nuclei_A_GTTTCTACATACAGAA
CUR5G	14566732	14751232	nuclei_A_CCGTTCAAGAAACCTA
CUR5G	14568689	15162437	nuclei_B_GGGAATGCAAGACGAC
CUR5G	14569089	14570248	nuclei_A_GATTCAGTCTAATGGC
CUR5G	14569968	14767442	nuclei_B_GAGTCCGAGACCTAGG
CUR5G	14570433	14751232	nuclei_A_TACTCGCCAGAAAGCC
CUR5G	14774201	15161522	nuclei_B_GACGGCTAGTACTTGC
CUR5G	14774201	15162437	nuclei_A_GTCGTAATCGGGCTTG
CUR5G	15182590	15403342	nuclei_A_ACGTCAACAATCGCGC
CUR5G	15182590	15489944	nuclei_B_GTAGTCACAAATCAGA
CUR5G	15370494	15504016	nuclei_A_TGCGTGGCAACGGGAT
CUR5G	15667588	15677354	nuclei_A_AGATTGCAGCCAGTTT
CUR5G	15682518	15683535	nuclei_A_GATGAGGCACGATGGA
CUR5G	15684135	15710591	nuclei_A_ACACCGGTCCGACCAG
CUR5G	15735828	15744819	nuclei_A_CATCGAACAATGGTAA
CUR5G	15765188	15800560	nuclei_B_GAAACTCCACTACATG
CUR5G	15789242	15800016	nuclei_A_GATGAAAGTAGTGACG
CUR5G	15790799	15796377	nuclei_A_CAGATCAGTCAAACTC
CUR5G	15822073	15822824	nuclei_A_TCAGGTAAGGCCCTCA
CUR5G	15825690	15840180	nuclei_A_CACCACTAGGAGTAGA
CUR5G	16054131	16069048	nuclei_B_CTCGTCACATGTATGC
CUR5G	16124930	16133393	nuclei_A_GTGCATATCCTCTCAG
CUR5G	16139991	16140140	nuclei_A_GCTCCTAAGATGTCTC
CUR5G	16140650	16152573	nuclei_A_TAGTTGGCAATGTGTC
CUR5G	16142056	16148142	nuclei_A_CTCCTAGTCAATAGGA
CUR5G	16148142	16355175	nuclei_A_CTGCTGTGTGGATAAT
CUR5G	16152936	16178137	nuclei_A_GTGCTTCGTGATACCT
CUR5G	16373537	16379823	nuclei_B_GCCAAATGTTAGAATG
CUR5G	16377727	16381205	nuclei_B_CGACTTCAGGTGCTAG
CUR5G	16401739	16409493	nuclei_B_GCTGCTTTCTACCGAA
CUR5G	16491300	16522597	nuclei_A_ACGGCCAGTGCTTTGA
CUR5G	16522766	16523330	nuclei_A_GGGCATCGTAAGTAAC
CUR5G	16600137	16618651	nuclei_A_CCTCAGTAGAGCAATT
CUR5G	16680011	16682689	nuclei_B_CGATTGACAGCGTCAC
CUR5G	16705022	16712291	nuclei_B_TAAGAGAGTACTAGGG
CUR5G	16706664	16706834	nuclei_A_TGCGTGGCAACGGGAT
CUR5G	16708237	16712394	nuclei_A_AAGGTTCAGACCTAGG
CUR5G	16729966	16762394	nuclei_A_CCGTTCAAGAAACCTA
CUR5G	16822264	16828201	nuclei_A_TTATGCTAGACTAAGT
CUR5G	16824445	16825151	nuclei_B_GTCTTCGTCGGGTCAC
CUR5G	16826484	16835927	nuclei_B_CGTCCATGTTTGGCTA
CUR5G	16828201	16832156	nuclei_A_GGAACTTTCAAGAGGC
CUR5G	16832212	16838843	nuclei_A_TTGCGTCCAAACCGAG
CUR5G	16861527	16863884	nuclei_A_ATAACGCTCCGACCAG
CUR5G	16887729	16904110	nuclei_A_CAGTCCTAGCGTAATA
CUR5G	16889057	16896010	nuclei_A_ACTGAACCAAGAACTA
CUR5G	16893275	16898881	nuclei_B_TTTCCTCAGCTTCAGT
CUR5G	16894992	16898728	nuclei_B_GCTGCTTTCCGAAGGA
CUR5G	16895488	16907547	nuclei_A_CGGACGTGTTAAGTAG
CUR5G	16947869	16960092	nuclei_A_TTCGAAGCAACGCTTA
CUR5G	17067100	17072017	nuclei_A_GCTTCCATCACTGCGG
CUR5G	17112825	17118547	nuclei_A_GCTTCCAGTAGATGTA
CUR5G	17228389	17232167	nuclei_B_ACGCCGACAGTGTGGA
CUR5G	17231692	17234269	nuclei_A_GACGGCTAGGAATGGA
CUR6G	603675	1188111	nuclei_B_CATATGGTCCAGGCGT
CUR6G	1189757	1777188	nuclei_B_GATCGCGCAGCGATGA
CUR6G	1191824	1777009	nuclei_A_AAGGTTCCAACGTCTA
CUR6G	1192845	1775699	nuclei_A_ACGCCAGGTCAACATC
CUR6G	1741042	1780139	nuclei_A_GATCTAGAGGTGCTAG
CUR6G	1776174	1777065	nuclei_B_CGACTTCAGGTGCTAG
CUR6G	1776174	1780362	nuclei_B_TACGGTACAATCCTTT
CUR6G	1777275	1788293	nuclei_A_AGAGTGGTCCGCTGAG
CUR6G	1877369	1884314	nuclei_B_TCTATTGAGGATCGCA
CUR6G	1902256	1903175	nuclei_A_GATGAGGCACGATGGA
CUR6G	2066692	2068753	nuclei_B_TCTTCGGCAGTACTCA
CUR6G	2171893	2173888	nuclei_A_ACCTTTAAGACTGGGT
CUR6G	2195391	2195963	nuclei_A_TACTCGCCAGAAAGCC
CUR6G	2205425	2206606	nuclei_A_TACTCGCAGCCCGTGT
CUR6G	2206606	2207758	nuclei_A_ACACTGACAGATATCC
CUR6G	2209597	2213862	nuclei_A_GTGCTTCCATTACGCA
CUR6G	2326253	2328050	nuclei_A_GCAGTTATCTGGCAGC
CUR6G	2329603	2334025	nuclei_B_CTGATCCAGCAGGCTA
CUR6G	2640391	2647092	nuclei_A_CTAGTGATCTGATCAG
CUR6G	2824254	2997534	nuclei_A_GCTTGAACAGTAGAAT
CUR6G	2835576	2993006	nuclei_B_TTTATGCTCGTTAGGT
CUR6G	2835975	2994397	nuclei_B_TTCCCAGGTGATATGA
CUR6G	2844315	2845687	nuclei_A_TACTCGCCAGAAAGCC
CUR6G	2878769	2992917	nuclei_A_CATGGCGAGCCAAACG
CUR6G	2897047	2997721	nuclei_B_TCGCGAGCATGACCGC
CUR6G	2897124	2982414	nuclei_A_GCATACACATAGGGCA
CUR6G	2953090	2993130	nuclei_A_GTGCATATCCTCTCAG
CUR6G	3340386	3357635	nuclei_A_AGGGAGTCATTTCGTT
CUR6G	3371179	3449732	nuclei_A_CTCGGAGGTTCCGTCT
CUR6G	3371179	3540305	nuclei_A_GTTACAGTCATCAGGT
CUR6G	3371557	3502852	nuclei_A_CGGAGCTAGGAAACTT
CUR6G	3372643	3449194	nuclei_A_TACTCGCCAGAAAGCC
CUR6G	3372721	3448949	nuclei_B_CTCTAATTCGTATCCC
CUR6G	3372977	3450127	nuclei_B_GTCGTAACAGCGTCAC
CUR6G	3373057	3448949	nuclei_A_TCGCGTTAGTCGAGTG
CUR6G	3373057	3449642	nuclei_A_GTCGGGTGTGTAACCT
CUR6G	3449642	3533145	nuclei_A_CCCAGTTAGCGCCTCA
CUR6G	3450521	3502852	nuclei_B_GCGCGATTCCCGGACA
CUR6G	3506956	3522158	nuclei_A_GCTTCCATCACTGCGG
CUR6G	3506956	3556226	nuclei_B_ACATCAGTCACACGGC
CUR6G	3548574	3568667	nuclei_A_ACACCGGCAATTAAGG
CUR6G	3559983	3564406	nuclei_A_TAGGCATAGCTAAGAT
CUR6G	3635244	3649635	nuclei_A_AAGGTTCAGACCTAGG
CUR6G	3635999	3636299	nuclei_A_ACTGCTCTCCGACCAG
CUR6G	3688454	3699365	nuclei_A_CTGTGCTTCACGTATG
CUR6G	3694349	3700030	nuclei_B_GTAACGTGTTAAAGGT
CUR6G	3717165	3722175	nuclei_B_GTCGTAATCGGGCTTG
CUR6G	3727512	3727592	nuclei_A_ATTGGTGGTCAGTGGA
CUR6G	3745717	3749110	nuclei_A_TACTTGTTCCTGATTT
CUR6G	3771732	3778793	nuclei_A_GGATGTTGTACAACGG
CUR6G	3785603	3786139	nuclei_A_AAACGGGTCCAGGCGT
CUR6G	3797043	3805063	nuclei_A_ACGATACGTCATCCAA
CUR6G	3847219	3849416	nuclei_B_CATATGGTCCAGGCGT
CUR6G	3890558	3904614	nuclei_A_GACTAACCATCTCACC
CUR6G	3962940	3967003	nuclei_A_CTGCGGAAGCATGAGC
CUR6G	3978727	4012521	nuclei_A_ACGTCAACAATCGCGC
CUR6G	3980336	3988406	nuclei_A_CTCGAGGCACACGCAC
CUR6G	4005093	4010448	nuclei_B_TTCTCAAGTAACGCGA
CUR6G	4035519	4037849	nuclei_B_GTAGTCACAAATCAGA
CUR6G	4062642	4066297	nuclei_A_CCCTCCTTCTGTATGG
CUR6G	4351539	4380903	nuclei_A_CATATGGCATTTCGTT
CUR6G	4460825	4467393	nuclei_A_GAGCAGATCATGTGAC
CUR6G	4474197	4931977	nuclei_B_GTCGTAATCGGGCTTG
CUR6G	4476473	4803745	nuclei_A_GCAGTTAGTTTCGCAA
CUR6G	4803971	4931544	nuclei_A_TCAGCTCCATAGTGGG
CUR6G	4931977	5077708	nuclei_B_CCTAGCTCATTCAGTG
CUR6G	5118249	5120312	nuclei_A_CGCTTCACATGAAAGT
CUR6G	5150735	5150955	nuclei_A_ACTGAGTTCTGTGGCG
CUR6G	5160746	5165859	nuclei_A_CGCTGGATCTGGCCTT
CUR6G	5163325	5165246	nuclei_B_GGCTCGAGTCCGATGC
CUR6G	5183413	5229709	nuclei_A_TACAGTGTCTCAGTTT
CUR6G	5253159	5255901	nuclei_A_CGCTGGAGTAGATGCG
CUR6G	5273577	5275124	nuclei_B_CGCCAAGGTTATCCGA
CUR6G	5395850	5798079	nuclei_A_CCTTACGCAGCGTACC
CUR6G	5395850	5893039	nuclei_A_ACACCGGCAATTAAGG
CUR6G	5776796	5777600	nuclei_B_CATATGGTCCAGGCGT
CUR6G	5938025	5940690	nuclei_A_CTCCTAGTCAATAGGA
CUR6G	5964702	5973411	nuclei_A_CCCAGTTGTGCCATTA
CUR6G	5997752	6000914	nuclei_A_GAAATGACATGCCATA
CUR6G	6010089	6013733	nuclei_A_GGAGCAACAAACCCTA
CUR6G	6218599	6222313	nuclei_A_TCAGCAAGTGATTACC
CUR6G	6263110	6265055	nuclei_B_CATGCCTTCACGCTCT
CUR6G	6267097	6274958	nuclei_B_CGTGTCTTCTGACGCG
CUR6G	6272608	6283150	nuclei_A_TTATGCTAGACTAAGT
CUR6G	6273925	6303731	nuclei_A_GCATGATCACTTCTTA
CUR6G	6277181	6302157	nuclei_A_CATCGAATCCGCACGA
CUR6G	6305903	6406889	nuclei_A_GGGTCTGAGAGCTGCA
CUR6G	6322428	6352259	nuclei_A_ATGGGAGTCTGGATCA
CUR6G	6322704	6397652	nuclei_B_AAGGCAGAGTGAACGC
CUR6G	6322871	6353862	nuclei_A_TTGCCGTTCACCGCAG
CUR6G	6323021	6352259	nuclei_A_AACCGCGGTTGGTATC
CUR6G	6323288	6396249	nuclei_B_CATATGGTCAGATGTC
CUR6G	6323288	6402135	nuclei_A_TGACAACTCGCGAGAA
CUR6G	6355488	6355505	nuclei_A_GGTATTGGTCAGGTAG
CUR6G	6355488	6355505	nuclei_A_ATGGGAGGTACGTTCA
CUR6G	6355505	6374109	nuclei_B_ACATACGAGACTCGGA
CUR6G	6372951	6397740	nuclei_A_CCTACCAGTCAACTCA
CUR6G	6374260	6378872	nuclei_A_TGAGCATCAGTGAAAT
CUR6G	6374260	6396249	nuclei_B_GTTCATTAGACTGGCA
CUR6G	6378872	6378889	nuclei_A_CAGAGAGGTTACGCGC
CUR6G	6378889	6378942	nuclei_A_CGTAGCGGTGACCAAG
CUR6G	6378942	6400365	nuclei_A_GTGCATAAGAGCTATA
CUR6G	6382984	6397652	nuclei_A_GAGCAGAAGTTACCCA
CUR6G	6382984	6397652	nuclei_B_TCAGGTAGTTGGTGAG
CUR6G	6382984	6397842	nuclei_A_ATTATCCCAGACTTGT
CUR6G	6382984	6398108	nuclei_A_GGGTCTGGTGGTCAGA
CUR6G	6971916	6979363	nuclei_A_ATTATCCCAGACTTGT
CUR6G	6986271	6995603	nuclei_B_ACATACGAGACTCGGA
CUR6G	7027438	7031030	nuclei_A_TTGCCGTTCACCGCAG
CUR6G	7028847	7039118	nuclei_A_GGGTCTGAGAGCTGCA
CUR6G	7062257	7076861	nuclei_A_AACCGCGGTTGGTATC
CUR6G	7115750	7120799	nuclei_A_GGTATTGGTCAGGTAG
CUR6G	7124432	7124452	nuclei_A_GGGTCTGGTGGTCAGA
CUR6G	7334455	7336944	nuclei_A_GAGCAGAAGTTACCCA
CUR6G	7874271	7988038	nuclei_A_GGGTCTGAGAGCTGCA
CUR6G	7917100	7986188	nuclei_A_TCGGGACAGAGACGAA
CUR6G	7917100	7986580	nuclei_A_ATTATCCCAGACTTGT
CUR6G	7919484	7984527	nuclei_A_GCAGTTAGTTTCGCAA
CUR6G	7919584	7986049	nuclei_A_GGGTCTGGTGGTCAGA
CUR6G	7919584	7987277	nuclei_A_GGGTCTGTCCCACGGA
CUR6G	7919584	7992139	nuclei_B_GCTGGGTCAAGCATGG
CUR6G	7919952	7986049	nuclei_A_GGTATTGGTCAGGTAG
CUR6G	7920354	7994051	nuclei_A_GAGCAGAAGTTACCCA
CUR6G	7921742	7986188	nuclei_B_GGACAAGTCACGATAC
CUR6G	7921899	7988038	nuclei_A_AACCGCGGTTGGTATC
CUR6G	7921948	7986049	nuclei_A_CTGCGGAAGTGTACGG
CUR6G	7921948	7986049	nuclei_A_TTGCCGTTCACCGCAG
CUR6G	7922574	7986927	nuclei_A_GCACATACATGTATGC
CUR6G	7922574	7993403	nuclei_B_ACATACGAGACTCGGA
CUR6G	7993869	8031290	nuclei_A_CGAGCCACATCAAGAA
CUR6G	8161168	8163815	nuclei_A_CTCGGGATCAGGACAG
CUR6G	8176869	8185445	nuclei_A_CGGACGTGTTAAGTAG
CUR6G	8268754	8271244	nuclei_A_ATTGGTGCACACGCAC
CUR6G	8294678	8297805	nuclei_A_GACCAATAGTAGCCGA
CUR6G	8392348	8395061	nuclei_A_ACATGGTTCGGATCCG
CUR6G	8393274	8394440	nuclei_A_AACTCCCAGCGCTCAC
CUR6G	8418265	8449729	nuclei_A_ATTGGACGTGCCATTA
CUR6G	8435667	8436436	nuclei_A_GGAAAGCCAGTTTGCA
CUR6G	8479354	8492407	nuclei_B_TAAGAGAGTACTAGGG
CUR6G	8488790	8492993	nuclei_A_GTCACAATCCTCCTGA
CUR6G	8802195	8803584	nuclei_B_CGATTGACAGCGTCAC
CUR6G	8950924	8955018	nuclei_B_CTGATCCAGCAGGCTA
CUR6G	8952177	8954969	nuclei_A_ACACCGGTCCGACCAG
CUR6G	8953350	8956410	nuclei_A_GCTTGAACACTACATG
CUR6G	9064392	9077102	nuclei_B_CCTATTACACCTGCAG
CUR6G	9080246	9145461	nuclei_A_GTCGTAATCGGGCTTG
CUR6G	9082929	9084398	nuclei_B_GCCAAATGTTAGAATG
CUR6G	9083242	9126615	nuclei_A_ACTGAACCAAGAACTA
CUR6G	9083422	9084660	nuclei_B_CAACTAGAGGCTACGA
CUR6G	9083752	9148254	nuclei_A_CGATGGCCAACATAAG
CUR6G	9083867	9147859	nuclei_B_CAACTAGTCCTGCGTT
CUR6G	9084021	9084660	nuclei_A_TCGCGAGAGTTTGGCT
CUR6G	9084066	9084089	nuclei_A_GTGCTTCGTGATACCT
CUR6G	9130312	9147779	nuclei_A_AGTTGGTTCTTGCTTA
CUR6G	9145461	9147779	nuclei_A_GGGATGACACGAGCTC
CUR6G	9148254	9187569	nuclei_A_CTGATCCTCCGGCTAG
CUR6G	9202488	9202982	nuclei_B_CACACAAAGGCAGTCA
CUR6G	9326921	9429027	nuclei_B_CGTCCATGTACGTAAA
CUR6G	9378098	9430960	nuclei_A_GTATTCTTCTACGTGA
CUR6G	10144751	10194817	nuclei_A_CTCTACGCACCTATGA
CUR6G	11192612	11218891	nuclei_A_ACTGAACCAAGAACTA
CUR6G	11192612	11223675	nuclei_B_CACACAAAGGCAGTCA
CUR6G	11192612	11241853	nuclei_B_CCTATTACACCTGCAG
CUR6G	11196744	11215000	nuclei_A_CGATGGCCAACATAAG
CUR6G	11196744	11215000	nuclei_A_CTCTACGCACCTATGA
CUR6G	11206158	11233580	nuclei_A_GTCGTAATCGGGCTTG
CUR6G	11207069	11225497	nuclei_B_CAACTAGAGGCTACGA
CUR6G	11207351	11237436	nuclei_A_GTATTCTTCTACGTGA
CUR6G	11207735	11225250	nuclei_A_AGTTGGTTCTTGCTTA
CUR6G	11207735	11250507	nuclei_B_CGTCCATGTACGTAAA
CUR6G	11214560	11215000	nuclei_A_GTGCTTCGTGATACCT
CUR6G	11214589	11214714	nuclei_B_CAACTAGTCCTGCGTT
CUR6G	11561734	11561741	nuclei_B_ACGCCGACAGTGTGGA
CUR6G	11790549	11795103	nuclei_A_AGTTGGTTCTTGCTTA
CUR6G	11997704	11998013	nuclei_B_CCTATTACACCTGCAG
CUR6G	12197942	12299160	nuclei_A_GTGCTTCGTGATACCT
CUR6G	12199457	12235015	nuclei_B_CAACTAGTCCTGCGTT
CUR6G	12562855	12566999	nuclei_B_CACACAAAGGCAGTCA
CUR6G	12927137	12951353	nuclei_A_GACTAACCATCTCACC
CUR6G	12929028	12955331	nuclei_A_GTATTCTTCTACGTGA
CUR6G	12931755	12951353	nuclei_B_CGTCCATGTACGTAAA
CUR6G	12931755	12956814	nuclei_A_CTCTACGCACCTATGA
CUR6G	12933337	12950148	nuclei_A_ACTGAACCAAGAACTA
CUR6G	12933473	12956814	nuclei_B_CAACTAGAGGCTACGA
CUR6G	12933738	13043522	nuclei_A_CGATGGCCAACATAAG
CUR6G	12950148	12951857	nuclei_B_ACACCCTTCGCACAGC
CUR6G	12950148	12951857	nuclei_A_GTCGTAATCGGGCTTG
CUR6G	12961810	13042374	nuclei_B_GACTAACTCATCGCGG
CUR6G	13421175	13621840	nuclei_A_AAGGAGCGTCACCTGG
CUR6G	14374542	14392160	nuclei_A_TAGTTGGCAATGTGTC
CUR6G	14380014	14400961	nuclei_A_TCTTTCCCATTCCGAA
CUR6G	14401330	14404188	nuclei_B_CACACTCAGACTCGGA
CUR6G	14410253	14412370	nuclei_A_GGAAAGCCAGTTTGCA
CUR6G	14417900	14428175	nuclei_A_CTAGAGTAGCTCAACT
CUR6G	15166628	15534531	nuclei_A_CTAGAGTAGCTCAACT
CUR6G	15166628	15538817	nuclei_A_TCTTTCCCATTCCGAA
CUR6G	15204184	15407101	nuclei_A_TAGTTGGCAATGTGTC
CUR6G	15534856	15538174	nuclei_A_GGAAAGCCAGTTTGCA
CUR6G	15534856	15833951	nuclei_B_CACACTCAGACTCGGA
CUR6G	16199937	16257040	nuclei_A_ACGGCCAGTGCTTTGA
CUR6G	16211286	16252882	nuclei_B_GCATGTACAAGTCGGA
CUR6G	16211286	16254687	nuclei_A_GCAGTTATCTGGCAGC
CUR6G	16212934	16254475	nuclei_B_CGTAGGCGTTACGGCC
CUR6G	16289691	16292174	nuclei_A_CAGATCAGTCAAACTC
CUR6G	17130864	17204013	nuclei_A_TCGTAGAGTGGTGAGT
CUR6G	17130864	17206285	nuclei_A_TCTGAGATCATCAGGT
CUR6G	17145369	17205992	nuclei_A_ACACCGGTCCGACCAG
CUR6G	17181209	17205502	nuclei_A_CTGCCTAAGAGAGCTC
CUR6G	17233756	17236785	nuclei_B_GAAATGAAGCCAAACG
CUR6G	17644364	17645447	nuclei_B_TCGCGAGCAGTGCTGC
CUR6G	17991397	17996687	nuclei_A_CAGCTGGGTTGTTCAG
CUR6G	17997092	18006426	nuclei_A_GACGTTAAGCCAAACG
CUR6G	18012750	18487875	nuclei_A_TACAGTGTCTCAGTTT
CUR6G	18068439	18069899	nuclei_A_GCGACCACAGATATCC
CUR6G	18070648	18072130	nuclei_B_GCGCGATTCCCGGACA
CUR6G	18071548	18074628	nuclei_A_GTATCTTCACAGTGTT
CUR6G	18074015	18077588	nuclei_A_GTAGTCACAGTACCTA
CUR6G	18244445	18261573	nuclei_A_GTGCATAAGAGCTATA
CUR6G	18261812	18267272	nuclei_B_CCTAGCTCATTCAGTG
CUR6G	18403740	18409573	nuclei_A_GGGTCTGAGCCCAATT
CUR6G	18595651	18602561	nuclei_A_CAGAGAGGTTACGCGC
CUR6G	18799498	18801668	nuclei_A_GGAACTTTCAAGAGGC
CUR6G	18907231	18919887	nuclei_A_CGGCTAGTCAGCGCGT
CUR6G	18911835	18928233	nuclei_A_TCGTAGACATAGTGAA
CUR6G	18941184	18946658	nuclei_B_GGCTCGAGTCCGATGC
CUR6G	19072890	19074616	nuclei_B_TCTTCGGCAGTACTCA
CUR6G	19220778	19225074	nuclei_A_CTACGTCTCTAAGTGC
CUR6G	19226501	19229085	nuclei_A_AACTCCCAGCGCTCAC
CUR6G	19231232	19235753	nuclei_A_CCGTTCAAGAAACCTA
CUR6G	19245986	19250599	nuclei_A_AGCAGCCTCCACTTCG
CUR6G	19361194	19361199	nuclei_A_GGCAATTTCAGCAGCC
CUR6G	19569062	19573412	nuclei_B_CATGCCTTCACGCTCT
CUR6G	19623155	19638035	nuclei_A_CAAGGCCCAGAGCTCC
CUR6G	20020755	20024767	nuclei_A_GCTCTGTAGTTACCCA
CUR6G	20020867	20022562	nuclei_A_GATCTAGAGGTGCTAG
CUR6G	20074505	20075399	nuclei_A_CTCCTAGTCAATAGGA
CUR6G	20136597	20138232	nuclei_A_TCTCATAAGTAGCCGA
CUR6G	20150662	20152045	nuclei_A_ACCTTTATCTCTAGTT
CUR6G	20245445	20261139	nuclei_A_ATCCACCGTGGTAAGC
CUR6G	20339289	20345405	nuclei_A_TAGTTGGCAATGTGTC
CUR6G	20351224	20352495	nuclei_A_CCTTCCCTCGAAGCGA
CUR6G	20518937	20538971	nuclei_B_TTCCCAGGTGATATGA
CUR6G	20524043	20525911	nuclei_A_GCACATAAGACAAGCC
CUR6G	20887087	20888841	nuclei_A_GTCGGGTGTGTAACCT
CUR6G	20942847	20947456	nuclei_A_CAGCTAACATGCCGGT
CUR6G	20975290	20989082	nuclei_B_CGACTTCAGGTGCTAG
CUR6G	21004928	21007005	nuclei_A_ATGTGTGAGCTCTCGG
CUR6G	21109308	21162725	nuclei_A_GCTCCTACATACGGAG
CUR6G	21166218	21179548	nuclei_A_GATTCAGTCTAATGGC
CUR6G	21197711	21198968	nuclei_A_CTACATTGTATTGAAG
CUR6G	21218074	21223122	nuclei_B_CTCGTCACATGTATGC
CUR6G	21239994	21322631	nuclei_B_GGAAAGCAGTGAACAT
CUR6G	21243991	21251557	nuclei_A_CTAACTTGTTCTTCGC
CUR6G	21324017	21330206	nuclei_A_TAGACCAAGACAAAGG
CUR6G	21324442	21325427	nuclei_A_TACTTACAGTGCTGCC
CUR6G	21329559	21332903	nuclei_A_GTACGTAAGGTGCACA
CUR6G	21435787	21437538	nuclei_B_GATCGCGCAGCGATGA
CUR6G	21477239	21487414	nuclei_A_AGCTTGATCAAAGTGA
CUR6G	21477365	21477503	nuclei_A_CTGATAGGTCTCGGTG
CUR6G	21555684	21560225	nuclei_B_GTTCATTAGACTGGCA
CUR6G	21555684	21560576	nuclei_A_TCTTTCCAGCACAGGT
CUR6G	21606084	21608808	nuclei_A_GTACTTTAGGCATTCT
CUR6G	21682531	21694488	nuclei_B_TAAGAGAGTACTAGGG
CUR6G	21708703	21714000	nuclei_B_TAGTGGTGTAAGGTGC
CUR6G	21751431	21760779	nuclei_A_GGGTCTGAGAGCTGCA
CUR6G	21815403	21816362	nuclei_A_TTGCGTCCAAACCGAG
CUR6G	21820161	21823314	nuclei_A_ACGGGCTAGTGGAGAA
CUR6G	21861434	21862784	nuclei_A_GAAGCAGAGATCCCGC
CUR6G	21861618	21869969	nuclei_B_TGCACCTGTCGCGAAA
CUR6G	21866226	21870915	nuclei_A_CTAGTGATCTGATCAG
CUR6G	21964535	21970451	nuclei_A_CTCGGAGGTCAACTCA
CUR6G	21974104	21978129	nuclei_A_GTACTTTTCGTAGCGC
CUR6G	22067944	22072836	nuclei_A_TGCGTGGCAACGGGAT
CUR6G	22072883	22082344	nuclei_A_CTCAGAAGTGTTTCAG
CUR6G	22133782	22140674	nuclei_A_GTCACAATCCTCCTGA
CUR6G	22249131	22262563	nuclei_A_ACCTTTAAGACTGGGT
CUR6G	22251622	22257698	nuclei_A_TCTTTCCCATTCCGAA
CUR6G	22270351	22271712	nuclei_A_GTTCATTAGACTAGAT
CUR6G	22341654	22360184	nuclei_A_CATCAAGAGAGAACAG
CUR6G	22363246	22365472	nuclei_A_GTGCTTCCATTACGCA
CUR6G	22365718	22368615	nuclei_A_GGAATAAGTTATCGGT
CUR6G	22374031	22375558	nuclei_A_TGGGCGTAGGATGCGT
CUR6G	22374059	22375558	nuclei_A_CATGGCGAGCCAAACG
CUR6G	22416302	22416312	nuclei_A_GGTATTGGTCAGGTAG
CUR6G	22417447	22419772	nuclei_B_TTCTCAAGTAACGCGA
CUR6G	22456583	22456602	nuclei_A_GACACGCAGCACAGGT
CUR6G	22476643	22496993	nuclei_B_GTCGTAATCGGGCTTG
CUR6G	22717462	22741177	nuclei_A_CCATTCGGTAACTAAG
CUR6G	22721603	22729275	nuclei_A_CATATGGCATTTCGTT
CUR6G	22758113	22761448	nuclei_B_GCTGGGTGTTGAACAA
CUR6G	23144076	23149118	nuclei_A_CACCTTGAGGGTCGAT
CUR6G	23162787	23199096	nuclei_B_ACGCCGAGTGGACGTA
CUR6G	23167551	23176736	nuclei_A_GGAATAAAGCGATTAA
CUR6G	23211845	23216439	nuclei_A_CGTTCTGCAACGCGCT
CUR6G	23251147	23253620	nuclei_B_TGACAACTCGTAGCGC
CUR6G	23289257	23293622	nuclei_A_GATCGATCATCTAAGC
CUR6G	23307933	23313573	nuclei_A_GACGGCTAGGAATGGA
CUR6G	23355143	23355578	nuclei_B_GCATACAGTTGGTATC
CUR6G	23494743	23784226	nuclei_B_ACGCCGACAGTGTGGA
CUR6G	23557965	23573391	nuclei_B_GAAACTCCACTACATG
CUR6G	23586269	23599515	nuclei_B_GGATGTTAGACGCTTT
CUR6G	23588318	23599032	nuclei_B_CCGGGATAGAGTTGGC
CUR6G	23596040	23599389	nuclei_A_GTCACAACACTAGGCC
CUR6G	23600341	23621032	nuclei_A_ACACCGGCAATTAAGG
CUR6G	23606333	23609311	nuclei_B_ACGTCAATCCTTCGCA
CUR6G	23662534	23664105	nuclei_A_CGAGCCACATCAAGAA
CUR6G	23763354	23771827	nuclei_A_ACACTGACAGATATCC
CUR6G	24026059	24050245	nuclei_A_AAGGAGCGTACCAAGG
CUR6G	24064726	24065480	nuclei_A_AGTGGGAAGGTGTGGT
CUR6G	24069309	24075397	nuclei_A_GTTACAGTCATCAGGT
CUR6G	24072363	24075700	nuclei_B_CAACTAGTCCTGCGTT
CUR6G	24114809	24116230	nuclei_A_TGTGGTAGTTAACCAC
CUR6G	24116230	24120765	nuclei_B_CTACCCACATCTGTAG
CUR6G	24117197	24118052	nuclei_A_GGTGAAGAGTGGCACA
CUR6G	24128683	24129720	nuclei_A_GCTCTGTAGCAGGTCA
CUR6G	24308454	24309680	nuclei_A_GTCCTCAGTGTAACCT
CUR6G	24315523	24320258	nuclei_B_GCACATAGTCCGATGC
CUR6G	24318692	24321766	nuclei_A_GCATACACATAGGGCA
CUR6G	24327561	24339533	nuclei_A_GCATGCGAGTGAACAT
CUR6G	24328208	24338768	nuclei_A_TTGCCGTTCACCGCAG
CUR6G	24625965	24629418	nuclei_A_GACGTTAAGAGGTACC
CUR6G	24786535	24791894	nuclei_B_CCTATTACACCTGCAG
CUR6G	24788339	24791894	nuclei_B_TCTATTGTCGAGAATA
CUR6G	24844517	24853712	nuclei_B_CAACTAGAGGCTACGA
CUR6G	24898215	25038883	nuclei_A_AAGGTTCCAACGTCTA
CUR6G	24910602	25081208	nuclei_A_CCTAAAGGTAGTAGTA
CUR6G	24913980	25038883	nuclei_B_GGACAAGTCACGATAC
CUR6G	24914331	25041988	nuclei_B_GGGAATGCAAGACGAC
CUR6G	24915260	25069335	nuclei_A_GGATGTTGTACAACGG
CUR6G	24915796	25041988	nuclei_A_ACGCCAGGTCAACATC
CUR6G	24916716	25038883	nuclei_B_TAAGAGATCTATGCCC
CUR6G	24916716	25043931	nuclei_B_CTCATTAAGTCCCGAC
CUR6G	24916716	25069335	nuclei_A_GCGCGATGTTGATCGT
CUR6G	24916952	25073367	nuclei_A_ACTATCTTCCGCGGAT
CUR6G	26259578	26324056	nuclei_B_TCAGGTACATCATGGT
CUR6G	26261499	26485734	nuclei_A_CATCAGAAGAAAGTGG
CUR6G	26262258	26319617	nuclei_A_ATGAGGGCAGTAGAAT
CUR6G	26262288	26504016	nuclei_A_CTCTACGCACCTATGA
CUR6G	26262531	26367089	nuclei_A_GGAATAAGTCCTAGTA
CUR6G	26263173	26367089	nuclei_A_GCACATACATGTATGC
CUR6G	26263266	26319501	nuclei_A_TCGGGACCACCAAAGG
CUR6G	26263635	26478404	nuclei_B_CTGCGGATCTCCTGGT
CUR6G	26264240	26468184	nuclei_A_GATGAGGCACGATGGA
CUR6G	26264251	26327482	nuclei_A_GAACGGACACATCTAG
CUR6G	26264870	26319617	nuclei_A_CGGAGCTAGGAAACTT
CUR6G	26319504	26319617	nuclei_B_ACACCCTTCGCACAGC
CUR6G	26323158	26323221	nuclei_A_CGATGTATCATCGCAA
CUR6G	26323158	26323221	nuclei_A_TACCTTAAGACTTCCA
CUR6G	26323158	26323221	nuclei_A_GACCAATGTGTCAACT
CUR6G	26323293	26367089	nuclei_B_GTAGTCACAAATCAGA
CUR6G	26323428	26323892	nuclei_B_CGAGCCACACCGAACC
CUR6G	26323892	26324056	nuclei_A_TGGTTAGAGATCGGGT
CUR6G	26323892	26324056	nuclei_A_ATAAGAGGTACCTCGG
CUR6G	26323892	26327482	nuclei_B_TTTATGCTCGTTAGGT
CUR6G	26323892	26477728	nuclei_B_GCTGCTTTCCGAAGGA
CUR6G	26324056	26327482	nuclei_A_GAGTCCGTCACCATCC
CUR6G	26324056	26327482	nuclei_A_CCTTACGCAGCGTACC
CUR6G	26327482	26367089	nuclei_A_CATCGAACAATGGTAA
CUR6G	26327873	26468184	nuclei_B_CGCCAAGGTTATCCGA
CUR6G	26367089	26371744	nuclei_A_GCTTGAACAAGGCTAG
CUR6G	26535641	26538682	nuclei_A_GAAATGACATGCCATA
CUR6G	26552018	26562640	nuclei_A_GCAGTTAGTTTCGCAA
CUR6G	27075094	27084256	nuclei_A_GCAGTTAGTTTCGCAA
CUR6G	27077371	27088673	nuclei_A_GAAATGACATGCCATA
CUR7G	584014	586155	nuclei_A_GACGCGTGTTCAAGAA
CUR7G	731698	748372	nuclei_A_TAAACCGGTCAAGTTC
CUR7G	736801	743604	nuclei_A_GTTCATTAGACTAGAT
CUR7G	841525	842290	nuclei_B_GTCGGGTCAGAAGAAG
CUR7G	865155	869442	nuclei_A_GTAACTGTCTGTGAAC
CUR7G	1331883	1360622	nuclei_B_CTCGTCACATGTATGC
CUR7G	1359848	1362456	nuclei_B_ACGTCAATCCTTCGCA
CUR7G	1362456	1365129	nuclei_B_CTCGTACCAACATAGA
CUR7G	1567464	1611485	nuclei_A_GTTACAGTCATCAGGT
CUR7G	1569893	1623421	nuclei_B_CTACCCACATCTGTAG
CUR7G	1753356	1853804	nuclei_B_GAGTCCGAGACCTAGG
CUR7G	1754732	1757329	nuclei_A_ACTTTCAAGTTAGGTA
CUR7G	2578781	2592868	nuclei_B_GCTGGGTGTTGAACAA
CUR7G	2867381	2872451	nuclei_B_GGACAAGTCACGATAC
CUR7G	4391398	4391611	nuclei_B_ACATACGAGACTCGGA
CUR7G	4401346	4401355	nuclei_B_ACGCCGAGTGGACGTA
CUR7G	4410528	4600014	nuclei_A_ACACTGACAGATATCC
CUR7G	4410528	4600831	nuclei_B_TTGACTTCAACCTGAT
CUR7G	5759850	5862069	nuclei_B_CCTAGCTCATTCAGTG
CUR7G	6196171	6196995	nuclei_B_CGTAGGCGTTACGGCC
CUR7G	6251539	6259143	nuclei_B_GCTGCTTTCCGAAGGA
CUR7G	6371158	6373052	nuclei_A_AGCTTGAAGGCATTCT
CUR7G	6382742	6386301	nuclei_A_ATGTGTGAGCTCTCGG
CUR7G	6819275	6820220	nuclei_B_ACACCCTTCGCACAGC
CUR7G	6825534	6830927	nuclei_A_GTGCGGTAGCGTGAAC
CUR7G	7336910	7339877	nuclei_B_GTCGTAACAGCGTCAC
CUR7G	7703083	7707421	nuclei_A_CTCGAGGCACACGCAC
CUR7G	7789272	7789569	nuclei_A_GTCACAACACTAGGCC
CUR7G	7793050	7851224	nuclei_B_GGATGTTAGACGCTTT
CUR7G	7797834	7854664	nuclei_A_GGTGAAGAGTGGCACA
CUR7G	8267352	8280619	nuclei_B_GAAACTCCACTACATG
CUR7G	9136244	9136985	nuclei_A_CACCTTGAGGGTCGAT
CUR7G	9410467	9412249	nuclei_A_GGAATAAGTTATCGGT
CUR7G	9604509	9606876	nuclei_B_CGTCCATGTTTGGCTA
CUR7G	9781430	9783562	nuclei_A_ACGATACGTCATCCAA
CUR7G	10183808	10186533	nuclei_A_CTCGGGATCAGGACAG
CUR7G	10288071	10314339	nuclei_B_ACATACGAGACTCGGA
CUR7G	10298029	10298116	nuclei_A_CCTTCGAGTTCGAGCC
CUR7G	10345651	10352232	nuclei_A_ACTATCTTCCGCGGAT
CUR7G	10472983	10474379	nuclei_B_CCTATTACAACGCCGT
CUR7G	10483100	10485558	nuclei_A_TGGTTAGAGATCGGGT
CUR7G	10517422	10520295	nuclei_A_CATCGAATCCGCACGA
CUR7G	10572729	12414641	nuclei_A_GTGCATAAGAGCTATA
CUR7G	10581610	10587024	nuclei_B_AGCTTGATCTGAAGTC
CUR7G	10590535	10593896	nuclei_A_AGTGGGAAGGTGTGGT
CUR7G	10902396	10915570	nuclei_A_AAGGTTCAGACCTAGG
CUR7G	10947626	10948237	nuclei_A_ACACCGGCAATTAAGG
CUR7G	11000036	11017823	nuclei_A_TCGCGTTAGTCGAGTG
CUR7G	11052041	11054891	nuclei_B_TCTATTGTCGAGAATA
CUR7G	11124046	11139240	nuclei_A_GTTTCTACATACAGAA
CUR7G	11431492	11443699	nuclei_A_CCATTCGGTAACTAAG
CUR7G	11628398	11629666	nuclei_B_CGAGCCACACCGAACC
CUR7G	11646502	11652328	nuclei_B_GCTGCTTTCTACCGAA
CUR7G	11695157	11697317	nuclei_A_CCTACCAGTCAACTCA
CUR7G	11763230	11768003	nuclei_B_TCGCGAGCAGTGCTGC
CUR7G	11781605	11783144	nuclei_A_CTCGGAGGTTCCGTCT
CUR7G	11856045	11868345	nuclei_A_CAGAGAGGTTACGCGC
CUR7G	11886191	11887189	nuclei_A_ACACCCTTCGACTTCC
CUR7G	11886191	11986071	nuclei_A_GTGTGCGTCCAGGAAG
CUR7G	11887486	11991393	nuclei_A_GAGCAGAGTCCAGCCA
CUR7G	11989367	11992895	nuclei_A_TTGCGTCCAAACCGAG
CUR7G	11992222	11993369	nuclei_B_CCGGGATAGAGTTGGC
CUR7G	12027399	12029023	nuclei_B_GTAACGTGTTAAAGGT
CUR7G	12106480	12110532	nuclei_A_GCTCCTACATACGGAG
CUR7G	12108217	12118918	nuclei_A_GCTTGAACAAGGCTAG
CUR7G	12163091	12164540	nuclei_A_GGATGTTGTACAACGG
CUR7G	12216800	12222341	nuclei_A_GCTCCTAAGATGTCTC
CUR7G	12305343	12338886	nuclei_A_AAGGAGCCAGCATGTT
CUR7G	12372973	12374562	nuclei_B_AAGGCAGAGTGAACGC
CUR7G	12444473	12450175	nuclei_A_TGCGTGGCAACGGGAT
CUR7G	12551285	12559907	nuclei_A_GCATGCGAGTGAACAT
CUR7G	12571414	12573424	nuclei_A_ACTGCTCTCCGACCAG
CUR7G	12571708	12575662	nuclei_B_GCTGGGTCAAGCATGG
CUR7G	12580427	12581287	nuclei_A_GACCAATGTGTCAACT
CUR7G	12620573	12624496	nuclei_A_GAGCAGATCATGTGAC
CUR7G	12683243	12690402	nuclei_A_AGTGAGGTCCTACTCG
CUR7G	12685478	12689317	nuclei_A_CGTAGCGGTGACCAAG
CUR7G	12748410	12820900	nuclei_A_TCAGGATAGTTACGGG
CUR7G	12748678	12751769	nuclei_A_ACTGAGTTCTGTGGCG
CUR7G	12820727	12834649	nuclei_A_ACTGAACCAAGAACTA
CUR7G	12833666	12838240	nuclei_B_CACACTCAGACTCGGA
CUR7G	12838143	12846051	nuclei_A_GGAATAAGTCCTAGTA
CUR7G	12935426	12979516	nuclei_A_GTGCTTCCACGTAGGA
CUR7G	12945524	12972457	nuclei_A_GCACTCTAGTGCGTGA
CUR7G	12981627	13197082	nuclei_A_GAATAAGGTCGGATGA
CUR7G	12984906	12998287	nuclei_A_ATTGGACGTGCCATTA
CUR7G	13016483	13188499	nuclei_A_ACTTTCAAGGCACATG
CUR7G	13017478	13182594	nuclei_A_ACGCCAGGTCAACATC
CUR7G	13230062	13234744	nuclei_A_AAACGGGTCCAGGCGT
CUR7G	13335949	13342215	nuclei_B_TCTATTGAGGATCGCA
CUR7G	13355821	13358811	nuclei_A_CGCTGGATCTGGCCTT
CUR7G	13403016	13403066	nuclei_A_GTCACAACACTAGGCC
CUR7G	13414822	13436140	nuclei_A_GGAACTTTCAAGAGGC
CUR7G	13467948	13505440	nuclei_B_CGATTGACAGCGTCAC
CUR7G	13537966	13544290	nuclei_B_AGCATACAGACGCTTT
CUR7G	13577001	13643937	nuclei_A_GGAGCAACAAACCCTA
CUR7G	13649694	13652945	nuclei_B_CGTGTCTTCTGACGCG
CUR7G	13651479	13652945	nuclei_B_GTCTTCGTCGGGTCAC
CUR7G	13653803	13687210	nuclei_B_TGTTCCGAGGGTGTTG
CUR7G	13655547	13664300	nuclei_A_ACGATGTCACTACGTA
CUR7G	13694344	13695273	nuclei_A_GCAGTTATCTGGCAGC
CUR7G	13728329	13739838	nuclei_A_CCATTCGGTAACTAAG
CUR7G	13780678	13782650	nuclei_B_GCATGTACAAGTCGGA
CUR7G	14029691	14030836	nuclei_A_TACTCGCCAGAAAGCC
CUR7G	14074881	14082697	nuclei_B_TACGGTACAATCCTTT
CUR7G	14084621	14090141	nuclei_A_CGCTTCACATGAAAGT
CUR7G	14111575	14115327	nuclei_B_TGCTGCTAGTAGTGCG
CUR7G	14248803	14250204	nuclei_B_GTTCATTAGACTGGCA
CUR7G	14249782	14259038	nuclei_B_CTGCGGATCTCCTGGT
CUR7G	14256757	14261773	nuclei_B_CAGCAGCAGAATGGGA
CUR7G	14307673	14319777	nuclei_B_CTCGTACCAACATAGA
CUR7G	14380710	14387433	nuclei_B_GCCAAATGTTAGAATG
CUR7G	14383449	14383879	nuclei_B_CGCCAAGGTTATCCGA
CUR7G	14431098	14450927	nuclei_A_GTGCTTCCATTACGCA
CUR7G	14499930	14514464	nuclei_A_CCTAGCTTCGTAGGGA
CUR7G	14600584	14603076	nuclei_B_CAACTAGTCCTGCGTT
CUR7G	14652011	14656575	nuclei_B_CAACTAGAGGCTACGA
CUR7G	14944181	14961957	nuclei_B_TTCCCAGGTGATATGA
CUR7G	15051150	15069536	nuclei_A_CCGTTCACATAACAAG
CUR7G	15058320	15058870	nuclei_B_CGACTTCAGGTGCTAG
CUR7G	15068148	15101612	nuclei_A_CATCGAACAATGGTAA
CUR7G	15075874	15084506	nuclei_A_CCCAGTTAGCGCCTCA
CUR7G	15084715	15084760	nuclei_A_GCATACACATAGGGCA
CUR7G	15117184	15130468	nuclei_A_GCTTGAACAGTAGAAT
CUR7G	15120656	15125753	nuclei_A_TCTCATAAGTAGCCGA
CUR7G	15137255	15144807	nuclei_A_TGTGGTAGTTAACCAC
CUR7G	15192857	15196214	nuclei_B_CATGCCTTCACGCTCT
CUR7G	15205810	15210276	nuclei_A_GTTTCTAAGACTTTCG
CUR7G	15247610	15301532	nuclei_B_GACTAACTCATCGCGG
CUR7G	15259949	15319663	nuclei_A_ATGCGATAGGACCAGT
CUR7G	15259949	15319663	nuclei_A_CTCGGAGTCGGATCCG
CUR7G	15763749	15766833	nuclei_A_TGAGCATCAGTGAAAT
CUR7G	15764402	15765434	nuclei_A_TTTGCGCCAAAGGGTC
CUR7G	15775403	15782426	nuclei_A_CTGTGCTTCACGTATG
CUR7G	15783302	15788670	nuclei_A_CATGGCGAGCCAAACG
CUR7G	15786876	15788457	nuclei_A_ATTATCCCAGACTTGT
CUR7G	15788032	15788893	nuclei_B_TGAAAGATCATGTGAC
CUR7G	15881465	15892969	nuclei_B_TTTATGCTCGTTAGGT
CUR7G	15998493	16010109	nuclei_A_CATCGAAAGCCCGTGT
CUR7G	16036106	16265748	nuclei_A_TAGACCAAGACAAAGG
CUR7G	16036731	16261254	nuclei_A_TACTTGTTCCTGATTT
CUR7G	16038913	16260563	nuclei_A_CACACCTTCTGTGAAC
CUR7G	16273211	16275979	nuclei_B_TGACAACTCGTAGCGC
CUR7G	16273539	16274419	nuclei_B_ACACCCTTCGCACAGC
CUR7G	16307358	16311350	nuclei_A_CTGCTGTGTGGATAAT
CUR7G	16313165	16316552	nuclei_A_GCGCGATGTTGATCGT
CUR7G	16329656	16334384	nuclei_A_GCTTCCAGTAGATGTA
CUR7G	16438502	16453594	nuclei_A_GGGTCTGGTGGTCAGA
CUR7G	16440048	16447411	nuclei_A_CGGAGCTAGGAAACTT
CUR7G	16461190	16505586	nuclei_B_ACATCAGTCACACGGC
CUR7G	16469453	16470586	nuclei_A_AACTCCCAGCGCTCAC
CUR7G	16487323	16494055	nuclei_A_CTCTACGCACCTATGA
CUR7G	16492644	16500042	nuclei_B_CTCATTAAGTCCCGAC
CUR7G	16512246	16517053	nuclei_A_GAACGGACACATCTAG
CUR7G	16514720	16527765	nuclei_B_ACGAGCCTCCACTTCG
CUR7G	16526303	16529076	nuclei_A_ATCATCTTCCTTGAAG
CUR7G	16533448	16546466	nuclei_A_CATCAGAAGAAAGTGG
CUR7G	16630318	16632160	nuclei_A_GCTCTGTAGCAGGTCA
CUR7G	16724292	16737842	nuclei_A_CGGCTAGTCCAAGGGA
CUR7G	16804334	16808471	nuclei_B_GCTGGGTGTTGAACAA
CUR7G	16810070	16821493	nuclei_A_CGTAGGCAGTAACCCT
CUR7G	17101863	17101884	nuclei_A_TTATGCTAGACTAAGT
CUR7G	17137883	17163545	nuclei_A_ACTATCTTCCGCGGAT
CUR7G	17141369	17143437	nuclei_B_TTCTCAAGTAACGCGA
CUR7G	17141369	17143722	nuclei_A_ATGCGATAGGACCAGT
CUR7G	17163940	17166903	nuclei_B_TAGTGGTGTAAGGTGC
CUR7G	17163940	17167508	nuclei_B_TCGCGAGCATGACCGC
CUR7G	17184039	17790143	nuclei_A_TAGTTGGCAATGTGTC
CUR7G	18051174	18073740	nuclei_A_ACGCCGATCGATGGTT
CUR7G	18134736	18136024	nuclei_A_GAGTCCGTCACCATCC
CUR7G	18139270	18146446	nuclei_A_TTGCCGTTCACCGCAG
CUR7G	18145412	18146446	nuclei_A_CTACATTGTATTGAAG
CUR7G	18154669	18163931	nuclei_A_CGGACGTGTTAAGTAG
CUR7G	18170514	18183230	nuclei_A_GATGAGGCACGATGGA
CUR7G	18229524	18239335	nuclei_B_CCGGGATAGAGTTGGC
CUR7G	18377499	18378235	nuclei_A_CAGCTGGGTTGTTCAG
CUR7G	18551652	18634263	nuclei_A_AAGGAGCGTCACCTGG
CUR7G	18675236	18693874	nuclei_A_CTCCTAGTCAATAGGA
CUR7G	18676116	18681904	nuclei_A_GTCGGGTGTGTAACCT
CUR7G	18695666	18700334	nuclei_A_CACAGTAAGATATGGT
CUR7G	18788817	18854811	nuclei_A_GGTGTTAAGGCCGAAT
CUR7G	18895562	18900741	nuclei_A_ATGAGGGCAGTAGAAT
CUR7G	18914986	18919821	nuclei_A_GAAGCAGAGATCCCGC
CUR7G	18966573	18980367	nuclei_A_CCTACCAGTCAACTCA
CUR7G	18975713	18976963	nuclei_B_TCAGATGGTACCACTA
CUR7G	19092427	19102167	nuclei_B_CAACCAAAGACCCACC
CUR7G	19129413	19154375	nuclei_B_TTTACTGAGCGATTAA
CUR7G	19132944	19139337	nuclei_A_CTAGAGTAGCTCAACT
CUR7G	19160700	19187806	nuclei_B_GAAATGATCGGAGAAC
CUR7G	19180260	19191847	nuclei_A_CTCGAAAGTTCAGGTT
CUR7G	19197457	19205423	nuclei_A_TAGACCAAGACAAAGG
CUR7G	19247214	19251841	nuclei_A_ACCTTTATCTCTAGTT
CUR7G	19258278	19263282	nuclei_B_ACGTCAATCCTTCGCA
CUR7G	19264293	19266065	nuclei_A_GTGCTTCCACAAACTC
CUR7G	19285551	19288647	nuclei_A_ATTGGTGCACACGCAC
CUR7G	19368250	19374973	nuclei_A_ATGTGTGAGCTCTCGG
CUR7G	19411049	19411133	nuclei_A_TAGCCGGAGTAGATGT
CUR7G	19447142	19450023	nuclei_A_GCACATAAGACAAGCC
CUR7G	19463441	19463631	nuclei_A_GTCGTAATCGGGCTTG
CUR7G	19463699	19464752	nuclei_A_GGCGACTAGCCTATGT
CUR7G	19478619	19481571	nuclei_A_ACGGGCTAGTGGAGAA
CUR7G	19482666	19483115	nuclei_A_GGCGACTGTCCTAGTA
CUR7G	19500250	19502259	nuclei_A_GGGTCTGAGCCCAATT
CUR7G	19502980	19503077	nuclei_B_CGAGCCACACCGAACC
CUR7G	19576363	19587967	nuclei_A_AGCAGCCTCCACTTCG
CUR7G	19641441	19645369	nuclei_A_CGGCTAGTCAGCGCGT
CUR7G	19700115	19705685	nuclei_A_AGCTTGAAGGCATTCT
CUR7G	19805181	19806841	nuclei_B_TTGACTTCAACCTGAT
CUR7G	19850543	19851380	nuclei_A_GTGTGCGTCCAGGAAG
CUR7G	19899889	19903518	nuclei_A_TGTATTCTCTTAGCTT
CUR7G	19914768	19916076	nuclei_A_GGACAAGCAACCTGGC
CUR7G	19993576	19997337	nuclei_A_GGGATGACACGAGCTC
CUR7G	20068272	20069138	nuclei_A_TACCTTAAGACTTCCA
CUR7G	20091318	20093885	nuclei_B_CGTAGGCGTGGGCCTT
CUR7G	20110589	20126768	nuclei_A_GGTATTGGTCAGGTAG
CUR7G	20122519	20123471	nuclei_B_ACTGAACGTCAATTCG
CUR7G	20138111	20288033	nuclei_B_GCTGCTTTCTACCGAA
CUR7G	20286225	20288033	nuclei_A_CGATGTATCATCGCAA
CUR7G	20312476	20318549	nuclei_B_GCTGCTTTCCGAAGGA
[truncated: 238 more rows]
